# Supplementary material for: The molecular mechanism of circRHOBTB3 inhibits the proliferation and invasion of epithelial ovarian cancer by serving as the ceRNA of miR-23a-3p
Source: J Ovarian Res. 2022 Jun 1;15:66. doi: 10.1186/s13048-022-00979-1 (PMC9158168; doi:10.1186/s13048-022-00979-1)
Supplement: Supplementary file 1 — Additional file 1. [file 13048_2022_979_MOESM1_ESM.zip]

Archive with 11 entries (10 files):
- .DS_Store
- circRHOBTB3-OE/.DS_Store
- circRHOBTB3-OE/circRHOBTB3-OE.seq/
- circRHOBTB3-OE/circRHOBTB3-OE.seq/A03-TG984826-C315PGB230-2-2-SEQF.ab1
- circRHOBTB3-OE/circRHOBTB3-OE.seq/aim seq
- circRHOBTB3-OE/circRHOBTB3-OE.seq/H12-TG984826-C315PGB230-2-2-SEQ1.ab1
- circRHOBTB3-OE/circRHOBTB3-OE.seq/result.txt
- circRHOBTB3-OE/circRHOBTB3-OE.seq/total seq.gb
- circRHOBTB3-OE/circRHOBTB3-OE.vectors.pdf
- miR-23a-3p.docx
- si-circRHOBTB3-1 seq.xlsx
