# Supplementary material for: The molecular mechanism of circRHOBTB3 inhibits the proliferation and invasion of epithelial ovarian cancer by serving as the ceRNA of miR-23a-3p
Source: J Ovarian Res. 2022 Jun 1;15:66. doi: 10.1186/s13048-022-00979-1 (PMC9158168; doi:10.1186/s13048-022-00979-1)
Supplement: Supplementary file 1 — Additional file 1. [file 13048_2022_979_MOESM1_ESM.zip › si-circRHOBTB3-1 seq.xlsx]

## Sheet: 模板
南京晶百生物科技有限公司		Custom Primers Information
		Order NO.RX029123 Date:2021-02-23
		Number of Primers:4 Number of Tubes:4
PIN	Primer Name	Sequence (5'to 3')	Length	Package	MW(g/mole)	Tm℃	GC%	nmol/tube	Volume for 100uM per tube	Purification	Modification
A2035569	si-circRHOBTB3-1	CACCAGGAAAGAAAAAAUGTT	21	2.5NMOL*2	6770.3	46.5	33.3	2.5	25	HPLC	,,
A2035570		CAUUUUUUCUUUCCUGGUGTT	21	.41 OD*2	6499.87	46.5	33.3	2.5	25	HPLC	,,
A2035571	NC	UUCUCCGAACGUGUCACGUTT	21	2.5NMOL*2	6583.01	52.4	47.6	2.5	25	HPLC	,,
A2035572	阴性对照（人）	ACGUGACACGUUCGGAGAATT	21	.41 OD*2	6732.19	52.4	47.6	2.5	25	HPLC	,,
