# Supplementary material for: The molecular mechanism of circRHOBTB3 inhibits the proliferation and invasion of epithelial ovarian cancer by serving as the ceRNA of miR-23a-3p
Source: J Ovarian Res. 2022 Jun 1;15:66. doi: 10.1186/s13048-022-00979-1 (PMC9158168; doi:10.1186/s13048-022-00979-1)
Supplement: Supplementary file 3 — Additional file 3. [file 13048_2022_979_MOESM3_ESM.zip]

Archive with 2 entries (2 files):
- .DS_Store
- 3.tiff
