# Supplementary material for: The molecular mechanism of circRHOBTB3 inhibits the proliferation and invasion of epithelial ovarian cancer by serving as the ceRNA of miR-23a-3p
Source: J Ovarian Res. 2022 Jun 1;15:66. doi: 10.1186/s13048-022-00979-1 (PMC9158168; doi:10.1186/s13048-022-00979-1)
Supplement: Supplementary file 4 — Additional file 4. [file 13048_2022_979_MOESM4_ESM.zip]

Archive with 55 entries (53 files):
- .DS_Store
- cell-climbing FISH/cell circ-0007444+mir-23a-3p(red) 1000-1.tif
- cell-climbing FISH/cell circ-0007444+mir-23a-3p(red) 1000-1c1.tif
- cell-climbing FISH/cell circ-0007444+mir-23a-3p(red) 1000-1c2.tif
- cell-climbing FISH/cell circ-0007444+mir-23a-3p(red) 1000-1c3.tif
- cell-climbing FISH/cell circ-0007444+mir-23a-3p(red) 1000-2.tif
- cell-climbing FISH/cell circ-0007444+mir-23a-3p(red) 1000-2c1.tif
- cell-climbing FISH/cell circ-0007444+mir-23a-3p(red) 1000-2c2.tif
- cell-climbing FISH/cell circ-0007444+mir-23a-3p(red) 1000-2c3.tif
- cell-climbing FISH/cell circ-0007444+mir-23a-3p(red) 1000-3.tif
- cell-climbing FISH/cell circ-0007444+mir-23a-3p(red) 1000-3c1.tif
- cell-climbing FISH/cell circ-0007444+mir-23a-3p(red) 1000-3c2.tif
- cell-climbing FISH/cell circ-0007444+mir-23a-3p(red) 1000-3c3.tif
- cell-climbing FISH/cell circ-0007444+mir-23a-3p(red) 1000-4.tif
- cell-climbing FISH/cell circ-0007444+mir-23a-3p(red) 1000-4c1.tif
- cell-climbing FISH/cell circ-0007444+mir-23a-3p(red) 1000-4c2.tif
- cell-climbing FISH/cell circ-0007444+mir-23a-3p(red) 1000-4c3.tif
- cell-climbing FISH/cell circ-0007444+mir-23a-3p(red) 1000-5.tif
- cell-climbing FISH/cell circ-0007444+mir-23a-3p(red) 1000-5c1.tif
- cell-climbing FISH/cell circ-0007444+mir-23a-3p(red) 1000-5c2.tif
- cell-climbing FISH/cell circ-0007444+mir-23a-3p(red) 1000-5c3.tif
- cell-climbing FISH/cell circ-0007444+mir-23a-3p(red) 1000-6.tif
- cell-climbing FISH/cell circ-0007444+mir-23a-3p(red) 1000-6c1.tif
- cell-climbing FISH/cell circ-0007444+mir-23a-3p(red) 1000-6c2.tif
- cell-climbing FISH/cell circ-0007444+mir-23a-3p(red) 1000-6c3.tif
- parafferin section FISH/.DS_Store
- parafferin section FISH/sections/
- parafferin section FISH/sections/.DS_Store
- parafferin section FISH/sections/FISH circ-0007444 green+mir-23a-3pred/
- parafferin section FISH/sections/FISH circ-0007444 green+mir-23a-3pred/Data0000.dat
- parafferin section FISH/sections/FISH circ-0007444 green+mir-23a-3pred/Data0001.dat
- parafferin section FISH/sections/FISH circ-0007444 green+mir-23a-3pred/Data0002.dat
- parafferin section FISH/sections/FISH circ-0007444 green+mir-23a-3pred/Data0003.dat
- parafferin section FISH/sections/FISH circ-0007444 green+mir-23a-3pred/Data0004.dat
- parafferin section FISH/sections/FISH circ-0007444 green+mir-23a-3pred/Data0005.dat
- parafferin section FISH/sections/FISH circ-0007444 green+mir-23a-3pred/Data0006.dat
- parafferin section FISH/sections/FISH circ-0007444 green+mir-23a-3pred/Data0007.dat
- parafferin section FISH/sections/FISH circ-0007444 green+mir-23a-3pred/Data0008.dat
- parafferin section FISH/sections/FISH circ-0007444 green+mir-23a-3pred/Data0009.dat
- parafferin section FISH/sections/FISH circ-0007444 green+mir-23a-3pred/Data0010.dat
- parafferin section FISH/sections/FISH circ-0007444 green+mir-23a-3pred/Data0011.dat
- parafferin section FISH/sections/FISH circ-0007444 green+mir-23a-3pred/Data0012.dat
- parafferin section FISH/sections/FISH circ-0007444 green+mir-23a-3pred/Data0013.dat
- parafferin section FISH/sections/FISH circ-0007444 green+mir-23a-3pred/Data0014.dat
- parafferin section FISH/sections/FISH circ-0007444 green+mir-23a-3pred/Data0015.dat
- parafferin section FISH/sections/FISH circ-0007444 green+mir-23a-3pred/Data0016.dat
- parafferin section FISH/sections/FISH circ-0007444 green+mir-23a-3pred/Data0017.dat
- parafferin section FISH/sections/FISH circ-0007444 green+mir-23a-3pred/Data0018.dat
- parafferin section FISH/sections/FISH circ-0007444 green+mir-23a-3pred/Data0019.dat
- parafferin section FISH/sections/FISH circ-0007444 green+mir-23a-3pred/Data0020.dat
- parafferin section FISH/sections/FISH circ-0007444 green+mir-23a-3pred/Index.dat
- parafferin section FISH/sections/FISH circ-0007444 green+mir-23a-3pred/Slidedat.ini
- parafferin section FISH/sections/section 1.mrxs
- parafferin section FISH/sections/section2.mrxs
- parafferin section FISH/sections/section3.mrxs
