# Supplementary material for: The molecular mechanism of circRHOBTB3 inhibits the proliferation and invasion of epithelial ovarian cancer by serving as the ceRNA of miR-23a-3p
Source: J Ovarian Res. 2022 Jun 1;15:66. doi: 10.1186/s13048-022-00979-1 (PMC9158168; doi:10.1186/s13048-022-00979-1)
Supplement: Supplementary file 4 — Additional file 4. [file 13048_2022_979_MOESM4_ESM.zip › parafferin section FISH/sections/FISH circ-0007444 green+mir-23a-3pred/Data0004.dat]

01.02D38C527965A84C12AD183E65C339C6210000004000000000000000000000000000000000000000000000000000000000000000000000000000000000000000000000000000000000000000000000000000000000000000000000000000000000000000000000000000000000000000000000000000000000000000000000000000000000000000000000000000000000000<scaninfo>
  <data>
    <scaninfo XImagePos="14" YImagePos="65" ZImagePos="0" XMotorPos="10464" YMotorPos="56552" ZMotorPos="2052" FineFocusRange="none" CoarseFocusRange="none" ObjectLevel="none" OpticalFocusLevel="2052" FocusingType="Unfocused" Neighbours="none" NeighbourCoarsePoint="none"/>
  </data>
</scaninfo>
<scaninfo>
  <data>
    <scaninfo XImagePos="14" YImagePos="64" ZImagePos="0" XMotorPos="10464" YMotorPos="56028" ZMotorPos="2051" FineFocusRange="none" CoarseFocusRange="none" ObjectLevel="none" OpticalFocusLevel="2051" FocusingType="Unfocused" Neighbours="none" NeighbourCoarsePoint="none"/>
  </data>
</scaninfo>
<scaninfo>
  <data>
    <scaninfo XImagePos="14" YImagePos="68" ZImagePos="0" XMotorPos="10464" YMotorPos="58124" ZMotorPos="2051" FineFocusRange="none" CoarseFocusRange="none" ObjectLevel="none" OpticalFocusLevel="2051" FocusingType="Unfocused" Neighbours="none" NeighbourCoarsePoint="none"/>
  </data>
</scaninfo>
<scaninfo>
  <data>
    <scaninfo XImagePos="15" YImagePos="72" ZImagePos="0" XMotorPos="11096" YMotorPos="60220" ZMotorPos="2050" FineFocusRange="none" CoarseFocusRange="none" ObjectLevel="none" OpticalFocusLevel="2050" FocusingType="Unfocused" Neighbours="none" NeighbourCoarsePoint="none"/>
  </data>
</scaninfo>
<scaninfo>
  <data>
    <scaninfo XImagePos="14" YImagePos="69" ZImagePos="0" XMotorPos="10464" YMotorPos="58648" ZMotorPos="2050" FineFocusRange="none" CoarseFocusRange="none" ObjectLevel="none" OpticalFocusLevel="2050" FocusingType="Unfocused" Neighbours="none" NeighbourCoarsePoint="none"/>
  </data>
</scaninfo>
<scaninfo>
  <data>
    <scaninfo XImagePos="14" YImagePos="67" ZImagePos="0" XMotorPos="10464" YMotorPos="57600" ZMotorPos="2052" FineFocusRange="none" CoarseFocusRange="none" ObjectLevel="none" OpticalFocusLevel="2052" FocusingType="Unfocused" Neighbours="none" NeighbourCoarsePoint="none"/>
  </data>
</scaninfo>
<scaninfo>
  <data>
    <scaninfo XImagePos="15" YImagePos="70" ZImagePos="0" XMotorPos="11096" YMotorPos="59172" ZMotorPos="2050" FineFocusRange="none" CoarseFocusRange="none" ObjectLevel="none" OpticalFocusLevel="2050" FocusingType="Unfocused" Neighbours="none" NeighbourCoarsePoint="none"/>
  </data>
</scaninfo>
<scaninfo>
  <data>
    <scaninfo XImagePos="14" YImagePos="70" ZImagePos="0" XMotorPos="10464" YMotorPos="59172" ZMotorPos="2050" FineFocusRange="none" CoarseFocusRange="none" ObjectLevel="none" OpticalFocusLevel="2050" FocusingType="Unfocused" Neighbours="none" NeighbourCoarsePoint="none"/>
  </data>
</scaninfo>
<scaninfo>
  <data>
    <scaninfo XImagePos="14" YImagePos="71" ZImagePos="0" XMotorPos="10464" YMotorPos="59696" ZMotorPos="2050" FineFocusRange="none" CoarseFocusRange="none" ObjectLevel="none" OpticalFocusLevel="2050" FocusingType="Unfocused" Neighbours="none" NeighbourCoarsePoint="none"/>
  </data>
</scaninfo>
<scaninfo>
  <data>
    <scaninfo XImagePos="15" YImagePos="71" ZImagePos="0" XMotorPos="11096" YMotorPos="59696" ZMotorPos="2050" FineFocusRange="none" CoarseFocusRange="none" ObjectLevel="none" OpticalFocusLevel="2050" FocusingType="Unfocused" Neighbours="none" NeighbourCoarsePoint="none"/>
  </data>
</scaninfo>
<scaninfo>
  <data>
    <scaninfo XImagePos="14" YImagePos="66" ZImagePos="0" XMotorPos="10464" YMotorPos="57076" ZMotorPos="2052" FineFocusRange="none" CoarseFocusRange="none" ObjectLevel="none" OpticalFocusLevel="2052" FocusingType="Unfocused" Neighbours="none" NeighbourCoarsePoint="none"/>
  </data>
</scaninfo>
<scaninfo>
  <data>
    <scaninfo XImagePos="15" YImagePos="69" ZImagePos="0" XMotorPos="11096" YMotorPos="58648" ZMotorPos="2050" FineFocusRange="none" CoarseFocusRange="none" ObjectLevel="none" OpticalFocusLevel="2050" FocusingType="Unfocused" Neighbours="none" NeighbourCoarsePoint="none"/>
  </data>
</scaninfo>
<scaninfo>
  <data>
    <scaninfo XImagePos="15" YImagePos="67" ZImagePos="0" XMotorPos="11096" YMotorPos="57600" ZMotorPos="2052" FineFocusRange="none" CoarseFocusRange="none" ObjectLevel="none" OpticalFocusLevel="2052" FocusingType="Unfocused" Neighbours="none" NeighbourCoarsePoint="none"/>
  </data>
</scaninfo>
<scaninfo>
  <data>
    <scaninfo XImagePos="15" YImagePos="68" ZImagePos="0" XMotorPos="11096" YMotorPos="58124" ZMotorPos="2051" FineFocusRange="none" CoarseFocusRange="none" ObjectLevel="none" OpticalFocusLevel="2051" FocusingType="Unfocused" Neighbours="none" NeighbourCoarsePoint="none"/>
  </data>
</scaninfo>
<scaninfo>
  <data>
    <scaninfo XImagePos="15" YImagePos="66" ZImagePos="0" XMotorPos="11096" YMotorPos="57076" ZMotorPos="2052" FineFocusRange="none" CoarseFocusRange="none" ObjectLevel="none" OpticalFocusLevel="2052" FocusingType="Unfocused" Neighbours="none" NeighbourCoarsePoint="none"/>
  </data>
</scaninfo>
<scaninfo>
  <data>
    <scaninfo XImagePos="15" YImagePos="63" ZImagePos="0" XMotorPos="11096" YMotorPos="55504" ZMotorPos="2050" FineFocusRange="none" CoarseFocusRange="none" ObjectLevel="none" OpticalFocusLevel="2050" FocusingType="Unfocused" Neighbours="none" NeighbourCoarsePoint="none"/>
  </data>
</scaninfo>
<scaninfo>
  <data>
    <scaninfo XImagePos="16" YImagePos="59" ZImagePos="0" XMotorPos="11728" YMotorPos="53408" ZMotorPos="2053" FineFocusRange="none" CoarseFocusRange="none" ObjectLevel="none" OpticalFocusLevel="2053" FocusingType="Unfocused" Neighbours="none" NeighbourCoarsePoint="none"/>
  </data>
</scaninfo>
<scaninfo>
  <data>
    <scaninfo XImagePos="16" YImagePos="60" ZImagePos="0" XMotorPos="11728" YMotorPos="53932" ZMotorPos="2050" FineFocusRange="none" CoarseFocusRange="none" ObjectLevel="none" OpticalFocusLevel="2050" FocusingType="Unfocused" Neighbours="none" NeighbourCoarsePoint="none"/>
  </data>
</scaninfo>
<scaninfo>
  <data>
    <scaninfo XImagePos="16" YImagePos="58" ZImagePos="0" XMotorPos="11728" YMotorPos="52884" ZMotorPos="2057" FineFocusRange="none" CoarseFocusRange="none" ObjectLevel="none" OpticalFocusLevel="2057" FocusingType="Unfocused" Neighbours="none" NeighbourCoarsePoint="none"/>
  </data>
</scaninfo>
<scaninfo>
  <data>
    <scaninfo XImagePos="15" YImagePos="62" ZImagePos="0" XMotorPos="11096" YMotorPos="54980" ZMotorPos="2050" FineFocusRange="none" CoarseFocusRange="none" ObjectLevel="none" OpticalFocusLevel="2050" FocusingType="Unfocused" Neighbours="none" NeighbourCoarsePoint="none"/>
  </data>
</scaninfo>
<scaninfo>
  <data>
    <scaninfo XImagePos="15" YImagePos="65" ZImagePos="0" XMotorPos="11096" YMotorPos="56552" ZMotorPos="2052" FineFocusRange="none" CoarseFocusRange="none" ObjectLevel="none" OpticalFocusLevel="2052" FocusingType="Unfocused" Neighbours="none" NeighbourCoarsePoint="none"/>
  </data>
</scaninfo>
<scaninfo>
  <data>
    <scaninfo XImagePos="15" YImagePos="61" ZImagePos="0" XMotorPos="11096" YMotorPos="54456" ZMotorPos="2050" FineFocusRange="none" CoarseFocusRange="none" ObjectLevel="none" OpticalFocusLevel="2050" FocusingType="Unfocused" Neighbours="none" NeighbourCoarsePoint="none"/>
  </data>
</scaninfo>
<scaninfo>
  <data>
    <scaninfo XImagePos="16" YImagePos="61" ZImagePos="0" XMotorPos="11728" YMotorPos="54456" ZMotorPos="2050" FineFocusRange="none" CoarseFocusRange="none" ObjectLevel="none" OpticalFocusLevel="2050" FocusingType="Unfocused" Neighbours="none" NeighbourCoarsePoint="none"/>
  </data>
</scaninfo>
<scaninfo>
  <data>
    <scaninfo XImagePos="15" YImagePos="64" ZImagePos="0" XMotorPos="11096" YMotorPos="56028" ZMotorPos="2051" FineFocusRange="none" CoarseFocusRange="none" ObjectLevel="none" OpticalFocusLevel="2051" FocusingType="Unfocused" Neighbours="none" NeighbourCoarsePoint="none"/>
  </data>
</scaninfo>
<scaninfo>
  <data>
    <scaninfo XImagePos="16" YImagePos="62" ZImagePos="0" XMotorPos="11728" YMotorPos="54980" ZMotorPos="2050" FineFocusRange="none" CoarseFocusRange="none" ObjectLevel="none" OpticalFocusLevel="2050" FocusingType="Unfocused" Neighbours="none" NeighbourCoarsePoint="none"/>
  </data>
</scaninfo>
<scaninfo>
  <data>
    <scaninfo XImagePos="16" YImagePos="63" ZImagePos="0" XMotorPos="11728" YMotorPos="55504" ZMotorPos="2050" FineFocusRange="none" CoarseFocusRange="none" ObjectLevel="none" OpticalFocusLevel="2050" FocusingType="Unfocused" Neighbours="none" NeighbourCoarsePoint="none"/>
  </data>
</scaninfo>
<scaninfo>
  <data>
    <scaninfo XImagePos="16" YImagePos="64" ZImagePos="0" XMotorPos="11728" YMotorPos="56028" ZMotorPos="2051" FineFocusRange="none" CoarseFocusRange="none" ObjectLevel="none" OpticalFocusLevel="2051" FocusingType="Unfocused" Neighbours="none" NeighbourCoarsePoint="none"/>
  </data>
</scaninfo>
<scaninfo>
  <data>
    <scaninfo XImagePos="16" YImagePos="65" ZImagePos="0" XMotorPos="11728" YMotorPos="56552" ZMotorPos="2052" FineFocusRange="none" CoarseFocusRange="none" ObjectLevel="none" OpticalFocusLevel="2052" FocusingType="Unfocused" Neighbours="none" NeighbourCoarsePoint="none"/>
  </data>
</scaninfo>
<scaninfo>
  <data>
    <scaninfo XImagePos="16" YImagePos="66" ZImagePos="0" XMotorPos="11728" YMotorPos="57076" ZMotorPos="2052" FineFocusRange="none" CoarseFocusRange="none" ObjectLevel="none" OpticalFocusLevel="2052" FocusingType="Unfocused" Neighbours="none" NeighbourCoarsePoint="none"/>
  </data>
</scaninfo>
<scaninfo>
  <data>
    <scaninfo XImagePos="16" YImagePos="70" ZImagePos="0" XMotorPos="11728" YMotorPos="59172" ZMotorPos="2050" FineFocusRange="none" CoarseFocusRange="none" ObjectLevel="none" OpticalFocusLevel="2050" FocusingType="Unfocused" Neighbours="none" NeighbourCoarsePoint="none"/>
  </data>
</scaninfo>
<scaninfo>
  <data>
    <scaninfo XImagePos="16" YImagePos="68" ZImagePos="0" XMotorPos="11728" YMotorPos="58124" ZMotorPos="2051" FineFocusRange="none" CoarseFocusRange="none" ObjectLevel="none" OpticalFocusLevel="2051" FocusingType="Unfocused" Neighbours="none" NeighbourCoarsePoint="none"/>
  </data>
</scaninfo>
<scaninfo>
  <data>
    <scaninfo XImagePos="16" YImagePos="67" ZImagePos="0" XMotorPos="11728" YMotorPos="57600" ZMotorPos="2052" FineFocusRange="none" CoarseFocusRange="none" ObjectLevel="none" OpticalFocusLevel="2052" FocusingType="Unfocused" Neighbours="none" NeighbourCoarsePoint="none"/>
  </data>
</scaninfo>
<scaninfo>
  <data>
    <scaninfo XImagePos="16" YImagePos="71" ZImagePos="0" XMotorPos="11728" YMotorPos="59696" ZMotorPos="2050" FineFocusRange="none" CoarseFocusRange="none" ObjectLevel="none" OpticalFocusLevel="2050" FocusingType="Unfocused" Neighbours="none" NeighbourCoarsePoint="none"/>
  </data>
</scaninfo>
<scaninfo>
  <data>
    <scaninfo XImagePos="16" YImagePos="69" ZImagePos="0" XMotorPos="11728" YMotorPos="58648" ZMotorPos="2050" FineFocusRange="none" CoarseFocusRange="none" ObjectLevel="none" OpticalFocusLevel="2050" FocusingType="Unfocused" Neighbours="none" NeighbourCoarsePoint="none"/>
  </data>
</scaninfo>
<scaninfo>
  <data>
    <scaninfo XImagePos="16" YImagePos="72" ZImagePos="0" XMotorPos="11728" YMotorPos="60220" ZMotorPos="2050" FineFocusRange="none" CoarseFocusRange="none" ObjectLevel="none" OpticalFocusLevel="2050" FocusingType="Unfocused" Neighbours="none" NeighbourCoarsePoint="none"/>
  </data>
</scaninfo>
<scaninfo>
  <data>
    <scaninfo XImagePos="16" YImagePos="73" ZImagePos="0" XMotorPos="11728" YMotorPos="60744" ZMotorPos="2051" FineFocusRange="none" CoarseFocusRange="none" ObjectLevel="none" OpticalFocusLevel="2051" FocusingType="Unfocused" Neighbours="none" NeighbourCoarsePoint="none"/>
  </data>
</scaninfo>
<scaninfo>
  <data>
    <scaninfo XImagePos="16" YImagePos="74" ZImagePos="0" XMotorPos="11728" YMotorPos="61268" ZMotorPos="2052" FineFocusRange="none" CoarseFocusRange="none" ObjectLevel="none" OpticalFocusLevel="2052" FocusingType="Unfocused" Neighbours="none" NeighbourCoarsePoint="none"/>
  </data>
</scaninfo>
<scaninfo>
  <data>
    <scaninfo XImagePos="17" YImagePos="75" ZImagePos="0" XMotorPos="12360" YMotorPos="61792" ZMotorPos="2054" FineFocusRange="none" CoarseFocusRange="none" ObjectLevel="none" OpticalFocusLevel="2054" FocusingType="Unfocused" Neighbours="none" NeighbourCoarsePoint="none"/>
  </data>
</scaninfo>
<scaninfo>
  <data>
    <scaninfo XImagePos="17" YImagePos="74" ZImagePos="0" XMotorPos="12360" YMotorPos="61268" ZMotorPos="2052" FineFocusRange="none" CoarseFocusRange="none" ObjectLevel="none" OpticalFocusLevel="2052" FocusingType="Unfocused" Neighbours="none" NeighbourCoarsePoint="none"/>
  </data>
</scaninfo>
<scaninfo>
  <data>
    <scaninfo XImagePos="17" YImagePos="72" ZImagePos="0" XMotorPos="12360" YMotorPos="60220" ZMotorPos="2050" FineFocusRange="none" CoarseFocusRange="none" ObjectLevel="none" OpticalFocusLevel="2050" FocusingType="Unfocused" Neighbours="none" NeighbourCoarsePoint="none"/>
  </data>
</scaninfo>
<scaninfo>
  <data>
    <scaninfo XImagePos="17" YImagePos="73" ZImagePos="0" XMotorPos="12360" YMotorPos="60744" ZMotorPos="2051" FineFocusRange="none" CoarseFocusRange="none" ObjectLevel="none" OpticalFocusLevel="2051" FocusingType="Unfocused" Neighbours="none" NeighbourCoarsePoint="none"/>
  </data>
</scaninfo>
<scaninfo>
  <data>
    <scaninfo XImagePos="17" YImagePos="71" ZImagePos="0" XMotorPos="12360" YMotorPos="59696" ZMotorPos="2050" FineFocusRange="none" CoarseFocusRange="none" ObjectLevel="none" OpticalFocusLevel="2050" FocusingType="OptPartialRange" Neighbours="none" NeighbourCoarsePoint="none"/>
  </data>
</scaninfo>
<scaninfo>
  <data>
    <scaninfo XImagePos="17" YImagePos="69" ZImagePos="0" XMotorPos="12360" YMotorPos="58648" ZMotorPos="2050" FineFocusRange="none" CoarseFocusRange="none" ObjectLevel="none" OpticalFocusLevel="2050" FocusingType="Unfocused" Neighbours="none" NeighbourCoarsePoint="none"/>
  </data>
</scaninfo>
<scaninfo>
  <data>
    <scaninfo XImagePos="17" YImagePos="70" ZImagePos="0" XMotorPos="12360" YMotorPos="59172" ZMotorPos="2050" FineFocusRange="none" CoarseFocusRange="none" ObjectLevel="none" OpticalFocusLevel="2050" FocusingType="Unfocused" Neighbours="none" NeighbourCoarsePoint="none"/>
  </data>
</scaninfo>
<scaninfo>
  <data>
    <scaninfo XImagePos="17" YImagePos="68" ZImagePos="0" XMotorPos="12360" YMotorPos="58124" ZMotorPos="2051" FineFocusRange="none" CoarseFocusRange="none" ObjectLevel="none" OpticalFocusLevel="2051" FocusingType="Unfocused" Neighbours="none" NeighbourCoarsePoint="none"/>
  </data>
</scaninfo>
<scaninfo>
  <data>
    <scaninfo XImagePos="17" YImagePos="66" ZImagePos="0" XMotorPos="12360" YMotorPos="57076" ZMotorPos="2052" FineFocusRange="none" CoarseFocusRange="none" ObjectLevel="none" OpticalFocusLevel="2052" FocusingType="OptWholeRange" Neighbours="none" NeighbourCoarsePoint="none"/>
  </data>
</scaninfo>
<scaninfo>
  <data>
    <scaninfo XImagePos="17" YImagePos="67" ZImagePos="0" XMotorPos="12360" YMotorPos="57600" ZMotorPos="2052" FineFocusRange="none" CoarseFocusRange="none" ObjectLevel="none" OpticalFocusLevel="2052" FocusingType="Unfocused" Neighbours="none" NeighbourCoarsePoint="none"/>
  </data>
</scaninfo>
<scaninfo>
  <data>
    <scaninfo XImagePos="17" YImagePos="61" ZImagePos="0" XMotorPos="12360" YMotorPos="54456" ZMotorPos="2050" FineFocusRange="none" CoarseFocusRange="none" ObjectLevel="none" OpticalFocusLevel="2050" FocusingType="OptPartialRange" Neighbours="none" NeighbourCoarsePoint="none"/>
  </data>
</scaninfo>
<scaninfo>
  <data>
    <scaninfo XImagePos="17" YImagePos="62" ZImagePos="0" XMotorPos="12360" YMotorPos="54980" ZMotorPos="2050" FineFocusRange="none" CoarseFocusRange="none" ObjectLevel="none" OpticalFocusLevel="2050" FocusingType="Unfocused" Neighbours="none" NeighbourCoarsePoint="none"/>
  </data>
</scaninfo>
<scaninfo>
  <data>
    <scaninfo XImagePos="17" YImagePos="63" ZImagePos="0" XMotorPos="12360" YMotorPos="55504" ZMotorPos="2050" FineFocusRange="none" CoarseFocusRange="none" ObjectLevel="none" OpticalFocusLevel="2050" FocusingType="Unfocused" Neighbours="none" NeighbourCoarsePoint="none"/>
  </data>
</scaninfo>
<scaninfo>
  <data>
    <scaninfo XImagePos="17" YImagePos="60" ZImagePos="0" XMotorPos="12360" YMotorPos="53932" ZMotorPos="2050" FineFocusRange="none" CoarseFocusRange="none" ObjectLevel="none" OpticalFocusLevel="2050" FocusingType="Unfocused" Neighbours="none" NeighbourCoarsePoint="none"/>
  </data>
</scaninfo>
<scaninfo>
  <data>
    <scaninfo XImagePos="17" YImagePos="64" ZImagePos="0" XMotorPos="12360" YMotorPos="56028" ZMotorPos="2051" FineFocusRange="none" CoarseFocusRange="none" ObjectLevel="none" OpticalFocusLevel="2051" FocusingType="Unfocused" Neighbours="none" NeighbourCoarsePoint="none"/>
  </data>
</scaninfo>
<scaninfo>
  <data>
    <scaninfo XImagePos="17" YImagePos="65" ZImagePos="0" XMotorPos="12360" YMotorPos="56552" ZMotorPos="2052" FineFocusRange="none" CoarseFocusRange="none" ObjectLevel="none" OpticalFocusLevel="2052" FocusingType="Unfocused" Neighbours="none" NeighbourCoarsePoint="none"/>
  </data>
</scaninfo>
<scaninfo>
  <data>
    <scaninfo XImagePos="17" YImagePos="59" ZImagePos="0" XMotorPos="12360" YMotorPos="53408" ZMotorPos="2053" FineFocusRange="none" CoarseFocusRange="none" ObjectLevel="none" OpticalFocusLevel="2053" FocusingType="Unfocused" Neighbours="none" NeighbourCoarsePoint="none"/>
  </data>
</scaninfo>
<scaninfo>
  <data>
    <scaninfo XImagePos="17" YImagePos="57" ZImagePos="0" XMotorPos="12360" YMotorPos="52360" ZMotorPos="2061" FineFocusRange="none" CoarseFocusRange="none" ObjectLevel="none" OpticalFocusLevel="2061" FocusingType="Unfocused" Neighbours="none" NeighbourCoarsePoint="none"/>
  </data>
</scaninfo>
<scaninfo>
  <data>
    <scaninfo XImagePos="17" YImagePos="58" ZImagePos="0" XMotorPos="12360" YMotorPos="52884" ZMotorPos="2057" FineFocusRange="none" CoarseFocusRange="none" ObjectLevel="none" OpticalFocusLevel="2057" FocusingType="Unfocused" Neighbours="none" NeighbourCoarsePoint="none"/>
  </data>
</scaninfo>
<scaninfo>
  <data>
    <scaninfo XImagePos="18" YImagePos="56" ZImagePos="0" XMotorPos="12992" YMotorPos="51836" ZMotorPos="2060" FineFocusRange="none" CoarseFocusRange="none" ObjectLevel="none" OpticalFocusLevel="2060" FocusingType="Unfocused" Neighbours="none" NeighbourCoarsePoint="none"/>
  </data>
</scaninfo>
<scaninfo>
  <data>
    <scaninfo XImagePos="18" YImagePos="57" ZImagePos="0" XMotorPos="12992" YMotorPos="52360" ZMotorPos="2061" FineFocusRange="none" CoarseFocusRange="none" ObjectLevel="none" OpticalFocusLevel="2061" FocusingType="Unfocused" Neighbours="none" NeighbourCoarsePoint="none"/>
  </data>
</scaninfo>
<scaninfo>
  <data>
    <scaninfo XImagePos="18" YImagePos="58" ZImagePos="0" XMotorPos="12992" YMotorPos="52884" ZMotorPos="2057" FineFocusRange="none" CoarseFocusRange="none" ObjectLevel="none" OpticalFocusLevel="2057" FocusingType="Unfocused" Neighbours="none" NeighbourCoarsePoint="none"/>
  </data>
</scaninfo>
<scaninfo>
  <data>
    <scaninfo XImagePos="18" YImagePos="59" ZImagePos="0" XMotorPos="12992" YMotorPos="53408" ZMotorPos="2053" FineFocusRange="none" CoarseFocusRange="none" ObjectLevel="none" OpticalFocusLevel="2053" FocusingType="Unfocused" Neighbours="none" NeighbourCoarsePoint="none"/>
  </data>
</scaninfo>
<scaninfo>
  <data>
    <scaninfo XImagePos="18" YImagePos="61" ZImagePos="0" XMotorPos="12992" YMotorPos="54456" ZMotorPos="2050" FineFocusRange="none" CoarseFocusRange="none" ObjectLevel="none" OpticalFocusLevel="2050" FocusingType="Unfocused" Neighbours="none" NeighbourCoarsePoint="none"/>
  </data>
</scaninfo>
<scaninfo>
  <data>
    <scaninfo XImagePos="18" YImagePos="60" ZImagePos="0" XMotorPos="12992" YMotorPos="53932" ZMotorPos="2050" FineFocusRange="none" CoarseFocusRange="none" ObjectLevel="none" OpticalFocusLevel="2050" FocusingType="Unfocused" Neighbours="none" NeighbourCoarsePoint="none"/>
  </data>
</scaninfo>
<scaninfo>
  <data>
    <scaninfo XImagePos="18" YImagePos="64" ZImagePos="0" XMotorPos="12992" YMotorPos="56028" ZMotorPos="2051" FineFocusRange="none" CoarseFocusRange="none" ObjectLevel="none" OpticalFocusLevel="2051" FocusingType="Unfocused" Neighbours="none" NeighbourCoarsePoint="none"/>
  </data>
</scaninfo>
<scaninfo>
  <data>
    <scaninfo XImagePos="18" YImagePos="65" ZImagePos="0" XMotorPos="12992" YMotorPos="56552" ZMotorPos="2052" FineFocusRange="none" CoarseFocusRange="none" ObjectLevel="none" OpticalFocusLevel="2052" FocusingType="Unfocused" Neighbours="none" NeighbourCoarsePoint="none"/>
  </data>
</scaninfo>
<scaninfo>
  <data>
    <scaninfo XImagePos="18" YImagePos="62" ZImagePos="0" XMotorPos="12992" YMotorPos="54980" ZMotorPos="2050" FineFocusRange="none" CoarseFocusRange="none" ObjectLevel="none" OpticalFocusLevel="2050" FocusingType="Unfocused" Neighbours="none" NeighbourCoarsePoint="none"/>
  </data>
</scaninfo>
<scaninfo>
  <data>
    <scaninfo XImagePos="18" YImagePos="63" ZImagePos="0" XMotorPos="12992" YMotorPos="55504" ZMotorPos="2050" FineFocusRange="none" CoarseFocusRange="none" ObjectLevel="none" OpticalFocusLevel="2050" FocusingType="Unfocused" Neighbours="none" NeighbourCoarsePoint="none"/>
  </data>
</scaninfo>
<scaninfo>
  <data>
    <scaninfo XImagePos="18" YImagePos="66" ZImagePos="0" XMotorPos="12992" YMotorPos="57076" ZMotorPos="2052" FineFocusRange="none" CoarseFocusRange="none" ObjectLevel="none" OpticalFocusLevel="2052" FocusingType="Unfocused" Neighbours="none" NeighbourCoarsePoint="none"/>
  </data>
</scaninfo>
<scaninfo>
  <data>
    <scaninfo XImagePos="18" YImagePos="67" ZImagePos="0" XMotorPos="12992" YMotorPos="57600" ZMotorPos="2052" FineFocusRange="none" CoarseFocusRange="none" ObjectLevel="none" OpticalFocusLevel="2052" FocusingType="Unfocused" Neighbours="none" NeighbourCoarsePoint="none"/>
  </data>
</scaninfo>
<scaninfo>
  <data>
    <scaninfo XImagePos="18" YImagePos="68" ZImagePos="0" XMotorPos="12992" YMotorPos="58124" ZMotorPos="2051" FineFocusRange="none" CoarseFocusRange="none" ObjectLevel="none" OpticalFocusLevel="2051" FocusingType="Unfocused" Neighbours="none" NeighbourCoarsePoint="none"/>
  </data>
</scaninfo>
<scaninfo>
  <data>
    <scaninfo XImagePos="18" YImagePos="69" ZImagePos="0" XMotorPos="12992" YMotorPos="58648" ZMotorPos="2050" FineFocusRange="none" CoarseFocusRange="none" ObjectLevel="none" OpticalFocusLevel="2050" FocusingType="Unfocused" Neighbours="none" NeighbourCoarsePoint="none"/>
  </data>
</scaninfo>
<scaninfo>
  <data>
    <scaninfo XImagePos="18" YImagePos="70" ZImagePos="0" XMotorPos="12992" YMotorPos="59172" ZMotorPos="2050" FineFocusRange="none" CoarseFocusRange="none" ObjectLevel="none" OpticalFocusLevel="2050" FocusingType="Unfocused" Neighbours="none" NeighbourCoarsePoint="none"/>
  </data>
</scaninfo>
<scaninfo>
  <data>
    <scaninfo XImagePos="18" YImagePos="71" ZImagePos="0" XMotorPos="12992" YMotorPos="59696" ZMotorPos="2050" FineFocusRange="none" CoarseFocusRange="none" ObjectLevel="none" OpticalFocusLevel="2050" FocusingType="Unfocused" Neighbours="none" NeighbourCoarsePoint="none"/>
  </data>
</scaninfo>
<scaninfo>
  <data>
    <scaninfo XImagePos="18" YImagePos="72" ZImagePos="0" XMotorPos="12992" YMotorPos="60220" ZMotorPos="2050" FineFocusRange="none" CoarseFocusRange="none" ObjectLevel="none" OpticalFocusLevel="2050" FocusingType="Unfocused" Neighbours="none" NeighbourCoarsePoint="none"/>
  </data>
</scaninfo>
<scaninfo>
  <data>
    <scaninfo XImagePos="18" YImagePos="74" ZImagePos="0" XMotorPos="12992" YMotorPos="61268" ZMotorPos="2052" FineFocusRange="none" CoarseFocusRange="none" ObjectLevel="none" OpticalFocusLevel="2052" FocusingType="OptPartialRange" Neighbours="none" NeighbourCoarsePoint="none"/>
  </data>
</scaninfo>
<scaninfo>
  <data>
    <scaninfo XImagePos="18" YImagePos="76" ZImagePos="0" XMotorPos="12992" YMotorPos="62316" ZMotorPos="2054" FineFocusRange="none" CoarseFocusRange="none" ObjectLevel="none" OpticalFocusLevel="2054" FocusingType="Unfocused" Neighbours="none" NeighbourCoarsePoint="none"/>
  </data>
</scaninfo>
<scaninfo>
  <data>
    <scaninfo XImagePos="18" YImagePos="75" ZImagePos="0" XMotorPos="12992" YMotorPos="61792" ZMotorPos="2054" FineFocusRange="none" CoarseFocusRange="none" ObjectLevel="none" OpticalFocusLevel="2054" FocusingType="Unfocused" Neighbours="none" NeighbourCoarsePoint="none"/>
  </data>
</scaninfo>
<scaninfo>
  <data>
    <scaninfo XImagePos="19" YImagePos="76" ZImagePos="0" XMotorPos="13624" YMotorPos="62316" ZMotorPos="2052" FineFocusRange="none" CoarseFocusRange="none" ObjectLevel="none" OpticalFocusLevel="2052" FocusingType="Unfocused" Neighbours="none" NeighbourCoarsePoint="none"/>
  </data>
</scaninfo>
<scaninfo>
  <data>
    <scaninfo XImagePos="18" YImagePos="73" ZImagePos="0" XMotorPos="12992" YMotorPos="60744" ZMotorPos="2051" FineFocusRange="none" CoarseFocusRange="none" ObjectLevel="none" OpticalFocusLevel="2051" FocusingType="Unfocused" Neighbours="none" NeighbourCoarsePoint="none"/>
  </data>
</scaninfo>
<scaninfo>
  <data>
    <scaninfo XImagePos="19" YImagePos="77" ZImagePos="0" XMotorPos="13624" YMotorPos="62840" ZMotorPos="2052" FineFocusRange="none" CoarseFocusRange="none" ObjectLevel="none" OpticalFocusLevel="2052" FocusingType="Unfocused" Neighbours="none" NeighbourCoarsePoint="none"/>
  </data>
</scaninfo>
<scaninfo>
  <data>
    <scaninfo XImagePos="19" YImagePos="70" ZImagePos="0" XMotorPos="13624" YMotorPos="59172" ZMotorPos="2052" FineFocusRange="none" CoarseFocusRange="none" ObjectLevel="none" OpticalFocusLevel="2052" FocusingType="Unfocused" Neighbours="none" NeighbourCoarsePoint="none"/>
  </data>
</scaninfo>
<scaninfo>
  <data>
    <scaninfo XImagePos="19" YImagePos="71" ZImagePos="0" XMotorPos="13624" YMotorPos="59696" ZMotorPos="2052" FineFocusRange="none" CoarseFocusRange="none" ObjectLevel="none" OpticalFocusLevel="2052" FocusingType="Unfocused" Neighbours="none" NeighbourCoarsePoint="none"/>
  </data>
</scaninfo>
<scaninfo>
  <data>
    <scaninfo XImagePos="19" YImagePos="72" ZImagePos="0" XMotorPos="13624" YMotorPos="60220" ZMotorPos="2052" FineFocusRange="none" CoarseFocusRange="none" ObjectLevel="none" OpticalFocusLevel="2052" FocusingType="Unfocused" Neighbours="none" NeighbourCoarsePoint="none"/>
  </data>
</scaninfo>
<scaninfo>
  <data>
    <scaninfo XImagePos="19" YImagePos="73" ZImagePos="0" XMotorPos="13624" YMotorPos="60744" ZMotorPos="2052" FineFocusRange="none" CoarseFocusRange="none" ObjectLevel="none" OpticalFocusLevel="2052" FocusingType="Unfocused" Neighbours="none" NeighbourCoarsePoint="none"/>
  </data>
</scaninfo>
<scaninfo>
  <data>
    <scaninfo XImagePos="19" YImagePos="74" ZImagePos="0" XMotorPos="13624" YMotorPos="61268" ZMotorPos="2052" FineFocusRange="none" CoarseFocusRange="none" ObjectLevel="none" OpticalFocusLevel="2052" FocusingType="Unfocused" Neighbours="none" NeighbourCoarsePoint="none"/>
  </data>
</scaninfo>
<scaninfo>
  <data>
    <scaninfo XImagePos="19" YImagePos="75" ZImagePos="0" XMotorPos="13624" YMotorPos="61792" ZMotorPos="2052" FineFocusRange="none" CoarseFocusRange="none" ObjectLevel="none" OpticalFocusLevel="2052" FocusingType="Unfocused" Neighbours="none" NeighbourCoarsePoint="none"/>
  </data>
</scaninfo>
<scaninfo>
  <data>
    <scaninfo XImagePos="19" YImagePos="69" ZImagePos="0" XMotorPos="13624" YMotorPos="58648" ZMotorPos="2052" FineFocusRange="none" CoarseFocusRange="none" ObjectLevel="none" OpticalFocusLevel="2052" FocusingType="Unfocused" Neighbours="none" NeighbourCoarsePoint="none"/>
  </data>
</scaninfo>
<scaninfo>
  <data>
    <scaninfo XImagePos="19" YImagePos="68" ZImagePos="0" XMotorPos="13624" YMotorPos="58124" ZMotorPos="2052" FineFocusRange="none" CoarseFocusRange="none" ObjectLevel="none" OpticalFocusLevel="2052" FocusingType="Unfocused" Neighbours="none" NeighbourCoarsePoint="none"/>
  </data>
</scaninfo>
<scaninfo>
  <data>
    <scaninfo XImagePos="19" YImagePos="67" ZImagePos="0" XMotorPos="13624" YMotorPos="57600" ZMotorPos="2053" FineFocusRange="none" CoarseFocusRange="none" ObjectLevel="none" OpticalFocusLevel="2053" FocusingType="Unfocused" Neighbours="none" NeighbourCoarsePoint="none"/>
  </data>
</scaninfo>
<scaninfo>
  <data>
    <scaninfo XImagePos="19" YImagePos="64" ZImagePos="0" XMotorPos="13624" YMotorPos="56028" ZMotorPos="2053" FineFocusRange="none" CoarseFocusRange="none" ObjectLevel="none" OpticalFocusLevel="2053" FocusingType="Unfocused" Neighbours="none" NeighbourCoarsePoint="none"/>
  </data>
</scaninfo>
<scaninfo>
  <data>
    <scaninfo XImagePos="19" YImagePos="65" ZImagePos="0" XMotorPos="13624" YMotorPos="56552" ZMotorPos="2053" FineFocusRange="none" CoarseFocusRange="none" ObjectLevel="none" OpticalFocusLevel="2053" FocusingType="Unfocused" Neighbours="none" NeighbourCoarsePoint="none"/>
  </data>
</scaninfo>
<scaninfo>
  <data>
    <scaninfo XImagePos="19" YImagePos="66" ZImagePos="0" XMotorPos="13624" YMotorPos="57076" ZMotorPos="2053" FineFocusRange="none" CoarseFocusRange="none" ObjectLevel="none" OpticalFocusLevel="2053" FocusingType="Unfocused" Neighbours="none" NeighbourCoarsePoint="none"/>
  </data>
</scaninfo>
<scaninfo>
  <data>
    <scaninfo XImagePos="19" YImagePos="62" ZImagePos="0" XMotorPos="13624" YMotorPos="54980" ZMotorPos="2053" FineFocusRange="none" CoarseFocusRange="none" ObjectLevel="none" OpticalFocusLevel="2053" FocusingType="Unfocused" Neighbours="none" NeighbourCoarsePoint="none"/>
  </data>
</scaninfo>
<scaninfo>
  <data>
    <scaninfo XImagePos="19" YImagePos="63" ZImagePos="0" XMotorPos="13624" YMotorPos="55504" ZMotorPos="2053" FineFocusRange="none" CoarseFocusRange="none" ObjectLevel="none" OpticalFocusLevel="2053" FocusingType="Unfocused" Neighbours="none" NeighbourCoarsePoint="none"/>
  </data>
</scaninfo>
<scaninfo>
  <data>
    <scaninfo XImagePos="19" YImagePos="60" ZImagePos="0" XMotorPos="13624" YMotorPos="53932" ZMotorPos="2053" FineFocusRange="none" CoarseFocusRange="none" ObjectLevel="none" OpticalFocusLevel="2053" FocusingType="Unfocused" Neighbours="none" NeighbourCoarsePoint="none"/>
  </data>
</scaninfo>
<scaninfo>
  <data>
    <scaninfo XImagePos="19" YImagePos="61" ZImagePos="0" XMotorPos="13624" YMotorPos="54456" ZMotorPos="2053" FineFocusRange="none" CoarseFocusRange="none" ObjectLevel="none" OpticalFocusLevel="2053" FocusingType="Unfocused" Neighbours="none" NeighbourCoarsePoint="none"/>
  </data>
</scaninfo>
<scaninfo>
  <data>
    <scaninfo XImagePos="19" YImagePos="58" ZImagePos="0" XMotorPos="13624" YMotorPos="52884" ZMotorPos="2057" FineFocusRange="none" CoarseFocusRange="none" ObjectLevel="none" OpticalFocusLevel="2057" FocusingType="Unfocused" Neighbours="none" NeighbourCoarsePoint="none"/>
  </data>
</scaninfo>
<scaninfo>
  <data>
    <scaninfo XImagePos="19" YImagePos="56" ZImagePos="0" XMotorPos="13624" YMotorPos="51836" ZMotorPos="2059" FineFocusRange="none" CoarseFocusRange="none" ObjectLevel="none" OpticalFocusLevel="2059" FocusingType="Unfocused" Neighbours="none" NeighbourCoarsePoint="none"/>
  </data>
</scaninfo>
<scaninfo>
  <data>
    <scaninfo XImagePos="19" YImagePos="59" ZImagePos="0" XMotorPos="13624" YMotorPos="53408" ZMotorPos="2055" FineFocusRange="none" CoarseFocusRange="none" ObjectLevel="none" OpticalFocusLevel="2055" FocusingType="Unfocused" Neighbours="none" NeighbourCoarsePoint="none"/>
  </data>
</scaninfo>
<scaninfo>
  <data>
    <scaninfo XImagePos="19" YImagePos="57" ZImagePos="0" XMotorPos="13624" YMotorPos="52360" ZMotorPos="2060" FineFocusRange="none" CoarseFocusRange="none" ObjectLevel="none" OpticalFocusLevel="2060" FocusingType="OptPartialRange" Neighbours="none" NeighbourCoarsePoint="none"/>
  </data>
</scaninfo>
<scaninfo>
  <data>
    <scaninfo XImagePos="20" YImagePos="55" ZImagePos="0" XMotorPos="14256" YMotorPos="51312" ZMotorPos="2058" FineFocusRange="none" CoarseFocusRange="none" ObjectLevel="none" OpticalFocusLevel="2058" FocusingType="Unfocused" Neighbours="none" NeighbourCoarsePoint="none"/>
  </data>
</scaninfo>
<scaninfo>
  <data>
    <scaninfo XImagePos="20" YImagePos="56" ZImagePos="0" XMotorPos="14256" YMotorPos="51836" ZMotorPos="2058" FineFocusRange="none" CoarseFocusRange="none" ObjectLevel="none" OpticalFocusLevel="2058" FocusingType="Unfocused" Neighbours="none" NeighbourCoarsePoint="none"/>
  </data>
</scaninfo>
<scaninfo>
  <data>
    <scaninfo XImagePos="20" YImagePos="59" ZImagePos="0" XMotorPos="14256" YMotorPos="53408" ZMotorPos="2057" FineFocusRange="none" CoarseFocusRange="none" ObjectLevel="none" OpticalFocusLevel="2057" FocusingType="Unfocused" Neighbours="none" NeighbourCoarsePoint="none"/>
  </data>
</scaninfo>
<scaninfo>
  <data>
    <scaninfo XImagePos="20" YImagePos="60" ZImagePos="0" XMotorPos="14256" YMotorPos="53932" ZMotorPos="2057" FineFocusRange="none" CoarseFocusRange="none" ObjectLevel="none" OpticalFocusLevel="2057" FocusingType="Unfocused" Neighbours="none" NeighbourCoarsePoint="none"/>
  </data>
</scaninfo>
<scaninfo>
  <data>
    <scaninfo XImagePos="20" YImagePos="57" ZImagePos="0" XMotorPos="14256" YMotorPos="52360" ZMotorPos="2059" FineFocusRange="none" CoarseFocusRange="none" ObjectLevel="none" OpticalFocusLevel="2059" FocusingType="Unfocused" Neighbours="none" NeighbourCoarsePoint="none"/>
  </data>
</scaninfo>
<scaninfo>
  <data>
    <scaninfo XImagePos="20" YImagePos="61" ZImagePos="0" XMotorPos="14256" YMotorPos="54456" ZMotorPos="2057" FineFocusRange="none" CoarseFocusRange="none" ObjectLevel="none" OpticalFocusLevel="2057" FocusingType="Unfocused" Neighbours="none" NeighbourCoarsePoint="none"/>
  </data>
</scaninfo>
<scaninfo>
  <data>
    <scaninfo XImagePos="20" YImagePos="58" ZImagePos="0" XMotorPos="14256" YMotorPos="52884" ZMotorPos="2058" FineFocusRange="none" CoarseFocusRange="none" ObjectLevel="none" OpticalFocusLevel="2058" FocusingType="Unfocused" Neighbours="none" NeighbourCoarsePoint="none"/>
  </data>
</scaninfo>
<scaninfo>
  <data>
    <scaninfo XImagePos="20" YImagePos="62" ZImagePos="0" XMotorPos="14256" YMotorPos="54980" ZMotorPos="2057" FineFocusRange="none" CoarseFocusRange="none" ObjectLevel="none" OpticalFocusLevel="2057" FocusingType="Unfocused" Neighbours="none" NeighbourCoarsePoint="none"/>
  </data>
</scaninfo>
<scaninfo>
  <data>
    <scaninfo XImagePos="20" YImagePos="63" ZImagePos="0" XMotorPos="14256" YMotorPos="55504" ZMotorPos="2056" FineFocusRange="none" CoarseFocusRange="none" ObjectLevel="none" OpticalFocusLevel="2056" FocusingType="Unfocused" Neighbours="none" NeighbourCoarsePoint="none"/>
  </data>
</scaninfo>
<scaninfo>
  <data>
    <scaninfo XImagePos="20" YImagePos="64" ZImagePos="0" XMotorPos="14256" YMotorPos="56028" ZMotorPos="2055" FineFocusRange="none" CoarseFocusRange="none" ObjectLevel="none" OpticalFocusLevel="2055" FocusingType="Unfocused" Neighbours="none" NeighbourCoarsePoint="none"/>
  </data>
</scaninfo>
<scaninfo>
  <data>
    <scaninfo XImagePos="20" YImagePos="65" ZImagePos="0" XMotorPos="14256" YMotorPos="56552" ZMotorPos="2054" FineFocusRange="none" CoarseFocusRange="none" ObjectLevel="none" OpticalFocusLevel="2054" FocusingType="Unfocused" Neighbours="none" NeighbourCoarsePoint="none"/>
  </data>
</scaninfo>
<scaninfo>
  <data>
    <scaninfo XImagePos="20" YImagePos="66" ZImagePos="0" XMotorPos="14256" YMotorPos="57076" ZMotorPos="2054" FineFocusRange="none" CoarseFocusRange="none" ObjectLevel="none" OpticalFocusLevel="2054" FocusingType="Unfocused" Neighbours="none" NeighbourCoarsePoint="none"/>
  </data>
</scaninfo>
<scaninfo>
  <data>
    <scaninfo XImagePos="20" YImagePos="67" ZImagePos="0" XMotorPos="14256" YMotorPos="57600" ZMotorPos="2054" FineFocusRange="none" CoarseFocusRange="none" ObjectLevel="none" OpticalFocusLevel="2054" FocusingType="Unfocused" Neighbours="none" NeighbourCoarsePoint="none"/>
  </data>
</scaninfo>
<scaninfo>
  <data>
    <scaninfo XImagePos="20" YImagePos="70" ZImagePos="0" XMotorPos="14256" YMotorPos="59172" ZMotorPos="2054" FineFocusRange="none" CoarseFocusRange="none" ObjectLevel="none" OpticalFocusLevel="2054" FocusingType="Unfocused" Neighbours="none" NeighbourCoarsePoint="none"/>
  </data>
</scaninfo>
<scaninfo>
  <data>
    <scaninfo XImagePos="20" YImagePos="68" ZImagePos="0" XMotorPos="14256" YMotorPos="58124" ZMotorPos="2054" FineFocusRange="none" CoarseFocusRange="none" ObjectLevel="none" OpticalFocusLevel="2054" FocusingType="Unfocused" Neighbours="none" NeighbourCoarsePoint="none"/>
  </data>
</scaninfo>
<scaninfo>
  <data>
    <scaninfo XImagePos="20" YImagePos="69" ZImagePos="0" XMotorPos="14256" YMotorPos="58648" ZMotorPos="2054" FineFocusRange="none" CoarseFocusRange="none" ObjectLevel="none" OpticalFocusLevel="2054" FocusingType="Unfocused" Neighbours="none" NeighbourCoarsePoint="none"/>
  </data>
</scaninfo>
<scaninfo>
  <data>
    <scaninfo XImagePos="20" YImagePos="74" ZImagePos="0" XMotorPos="14256" YMotorPos="61268" ZMotorPos="2052" FineFocusRange="none" CoarseFocusRange="none" ObjectLevel="none" OpticalFocusLevel="2052" FocusingType="Unfocused" Neighbours="none" NeighbourCoarsePoint="none"/>
  </data>
</scaninfo>
<scaninfo>
  <data>
    <scaninfo XImagePos="20" YImagePos="75" ZImagePos="0" XMotorPos="14256" YMotorPos="61792" ZMotorPos="2051" FineFocusRange="none" CoarseFocusRange="none" ObjectLevel="none" OpticalFocusLevel="2051" FocusingType="Unfocused" Neighbours="none" NeighbourCoarsePoint="none"/>
  </data>
</scaninfo>
<scaninfo>
  <data>
    <scaninfo XImagePos="20" YImagePos="76" ZImagePos="0" XMotorPos="14256" YMotorPos="62316" ZMotorPos="2051" FineFocusRange="none" CoarseFocusRange="none" ObjectLevel="none" OpticalFocusLevel="2051" FocusingType="Unfocused" Neighbours="none" NeighbourCoarsePoint="none"/>
  </data>
</scaninfo>
<scaninfo>
  <data>
    <scaninfo XImagePos="20" YImagePos="77" ZImagePos="0" XMotorPos="14256" YMotorPos="62840" ZMotorPos="2051" FineFocusRange="none" CoarseFocusRange="none" ObjectLevel="none" OpticalFocusLevel="2051" FocusingType="Unfocused" Neighbours="none" NeighbourCoarsePoint="none"/>
  </data>
</scaninfo>
<scaninfo>
  <data>
    <scaninfo XImagePos="20" YImagePos="78" ZImagePos="0" XMotorPos="14256" YMotorPos="63364" ZMotorPos="2051" FineFocusRange="none" CoarseFocusRange="none" ObjectLevel="none" OpticalFocusLevel="2051" FocusingType="Unfocused" Neighbours="none" NeighbourCoarsePoint="none"/>
  </data>
</scaninfo>
<scaninfo>
  <data>
    <scaninfo XImagePos="21" YImagePos="79" ZImagePos="0" XMotorPos="14888" YMotorPos="63888" ZMotorPos="2050" FineFocusRange="none" CoarseFocusRange="none" ObjectLevel="none" OpticalFocusLevel="2050" FocusingType="Unfocused" Neighbours="none" NeighbourCoarsePoint="none"/>
  </data>
</scaninfo>
<scaninfo>
  <data>
    <scaninfo XImagePos="20" YImagePos="71" ZImagePos="0" XMotorPos="14256" YMotorPos="59696" ZMotorPos="2054" FineFocusRange="none" CoarseFocusRange="none" ObjectLevel="none" OpticalFocusLevel="2054" FocusingType="Unfocused" Neighbours="none" NeighbourCoarsePoint="none"/>
  </data>
</scaninfo>
<scaninfo>
  <data>
    <scaninfo XImagePos="20" YImagePos="72" ZImagePos="0" XMotorPos="14256" YMotorPos="60220" ZMotorPos="2054" FineFocusRange="none" CoarseFocusRange="none" ObjectLevel="none" OpticalFocusLevel="2054" FocusingType="Unfocused" Neighbours="none" NeighbourCoarsePoint="none"/>
  </data>
</scaninfo>
<scaninfo>
  <data>
    <scaninfo XImagePos="20" YImagePos="73" ZImagePos="0" XMotorPos="14256" YMotorPos="60744" ZMotorPos="2053" FineFocusRange="none" CoarseFocusRange="none" ObjectLevel="none" OpticalFocusLevel="2053" FocusingType="Unfocused" Neighbours="none" NeighbourCoarsePoint="none"/>
  </data>
</scaninfo>
<scaninfo>
  <data>
    <scaninfo XImagePos="21" YImagePos="77" ZImagePos="0" XMotorPos="14888" YMotorPos="62840" ZMotorPos="2050" FineFocusRange="none" CoarseFocusRange="none" ObjectLevel="none" OpticalFocusLevel="2050" FocusingType="Unfocused" Neighbours="none" NeighbourCoarsePoint="none"/>
  </data>
</scaninfo>
<scaninfo>
  <data>
    <scaninfo XImagePos="21" YImagePos="78" ZImagePos="0" XMotorPos="14888" YMotorPos="63364" ZMotorPos="2050" FineFocusRange="none" CoarseFocusRange="none" ObjectLevel="none" OpticalFocusLevel="2050" FocusingType="Unfocused" Neighbours="none" NeighbourCoarsePoint="none"/>
  </data>
</scaninfo>
<scaninfo>
  <data>
    <scaninfo XImagePos="21" YImagePos="76" ZImagePos="0" XMotorPos="14888" YMotorPos="62316" ZMotorPos="2050" FineFocusRange="none" CoarseFocusRange="none" ObjectLevel="none" OpticalFocusLevel="2050" FocusingType="Unfocused" Neighbours="none" NeighbourCoarsePoint="none"/>
  </data>
</scaninfo>
<scaninfo>
  <data>
    <scaninfo XImagePos="21" YImagePos="74" ZImagePos="0" XMotorPos="14888" YMotorPos="61268" ZMotorPos="2052" FineFocusRange="none" CoarseFocusRange="none" ObjectLevel="none" OpticalFocusLevel="2052" FocusingType="Unfocused" Neighbours="none" NeighbourCoarsePoint="none"/>
  </data>
</scaninfo>
<scaninfo>
  <data>
    <scaninfo XImagePos="21" YImagePos="75" ZImagePos="0" XMotorPos="14888" YMotorPos="61792" ZMotorPos="2050" FineFocusRange="none" CoarseFocusRange="none" ObjectLevel="none" OpticalFocusLevel="2050" FocusingType="Unfocused" Neighbours="none" NeighbourCoarsePoint="none"/>
  </data>
</scaninfo>
<scaninfo>
  <data>
    <scaninfo XImagePos="21" YImagePos="73" ZImagePos="0" XMotorPos="14888" YMotorPos="60744" ZMotorPos="2054" FineFocusRange="none" CoarseFocusRange="none" ObjectLevel="none" OpticalFocusLevel="2054" FocusingType="Unfocused" Neighbours="none" NeighbourCoarsePoint="none"/>
  </data>
</scaninfo>
<scaninfo>
  <data>
    <scaninfo XImagePos="21" YImagePos="70" ZImagePos="0" XMotorPos="14888" YMotorPos="59172" ZMotorPos="2056" FineFocusRange="none" CoarseFocusRange="none" ObjectLevel="none" OpticalFocusLevel="2056" FocusingType="Unfocused" Neighbours="none" NeighbourCoarsePoint="none"/>
  </data>
</scaninfo>
<scaninfo>
  <data>
    <scaninfo XImagePos="21" YImagePos="71" ZImagePos="0" XMotorPos="14888" YMotorPos="59696" ZMotorPos="2056" FineFocusRange="none" CoarseFocusRange="none" ObjectLevel="none" OpticalFocusLevel="2056" FocusingType="Unfocused" Neighbours="none" NeighbourCoarsePoint="none"/>
  </data>
</scaninfo>
<scaninfo>
  <data>
    <scaninfo XImagePos="21" YImagePos="72" ZImagePos="0" XMotorPos="14888" YMotorPos="60220" ZMotorPos="2056" FineFocusRange="none" CoarseFocusRange="none" ObjectLevel="none" OpticalFocusLevel="2056" FocusingType="Unfocused" Neighbours="none" NeighbourCoarsePoint="none"/>
  </data>
</scaninfo>
<scaninfo>
  <data>
    <scaninfo XImagePos="21" YImagePos="69" ZImagePos="0" XMotorPos="14888" YMotorPos="58648" ZMotorPos="2056" FineFocusRange="none" CoarseFocusRange="none" ObjectLevel="none" OpticalFocusLevel="2056" FocusingType="Unfocused" Neighbours="none" NeighbourCoarsePoint="none"/>
  </data>
</scaninfo>
<scaninfo>
  <data>
    <scaninfo XImagePos="21" YImagePos="68" ZImagePos="0" XMotorPos="14888" YMotorPos="58124" ZMotorPos="2056" FineFocusRange="none" CoarseFocusRange="none" ObjectLevel="none" OpticalFocusLevel="2056" FocusingType="Unfocused" Neighbours="none" NeighbourCoarsePoint="none"/>
  </data>
</scaninfo>
<scaninfo>
  <data>
    <scaninfo XImagePos="21" YImagePos="65" ZImagePos="0" XMotorPos="14888" YMotorPos="56552" ZMotorPos="2056" FineFocusRange="none" CoarseFocusRange="none" ObjectLevel="none" OpticalFocusLevel="2056" FocusingType="Unfocused" Neighbours="none" NeighbourCoarsePoint="none"/>
  </data>
</scaninfo>
<scaninfo>
  <data>
    <scaninfo XImagePos="21" YImagePos="66" ZImagePos="0" XMotorPos="14888" YMotorPos="57076" ZMotorPos="2056" FineFocusRange="none" CoarseFocusRange="none" ObjectLevel="none" OpticalFocusLevel="2056" FocusingType="Unfocused" Neighbours="none" NeighbourCoarsePoint="none"/>
  </data>
</scaninfo>
<scaninfo>
  <data>
    <scaninfo XImagePos="21" YImagePos="67" ZImagePos="0" XMotorPos="14888" YMotorPos="57600" ZMotorPos="2056" FineFocusRange="none" CoarseFocusRange="none" ObjectLevel="none" OpticalFocusLevel="2056" FocusingType="Unfocused" Neighbours="none" NeighbourCoarsePoint="none"/>
  </data>
</scaninfo>
<scaninfo>
  <data>
    <scaninfo XImagePos="21" YImagePos="59" ZImagePos="0" XMotorPos="14888" YMotorPos="53408" ZMotorPos="2060" FineFocusRange="none" CoarseFocusRange="none" ObjectLevel="none" OpticalFocusLevel="2060" FocusingType="Unfocused" Neighbours="none" NeighbourCoarsePoint="none"/>
  </data>
</scaninfo>
<scaninfo>
  <data>
    <scaninfo XImagePos="21" YImagePos="63" ZImagePos="0" XMotorPos="14888" YMotorPos="55504" ZMotorPos="2059" FineFocusRange="none" CoarseFocusRange="none" ObjectLevel="none" OpticalFocusLevel="2059" FocusingType="Unfocused" Neighbours="none" NeighbourCoarsePoint="none"/>
  </data>
</scaninfo>
<scaninfo>
  <data>
    <scaninfo XImagePos="21" YImagePos="62" ZImagePos="0" XMotorPos="14888" YMotorPos="54980" ZMotorPos="2061" FineFocusRange="none" CoarseFocusRange="none" ObjectLevel="none" OpticalFocusLevel="2061" FocusingType="Unfocused" Neighbours="none" NeighbourCoarsePoint="none"/>
  </data>
</scaninfo>
<scaninfo>
  <data>
    <scaninfo XImagePos="21" YImagePos="64" ZImagePos="0" XMotorPos="14888" YMotorPos="56028" ZMotorPos="2057" FineFocusRange="none" CoarseFocusRange="none" ObjectLevel="none" OpticalFocusLevel="2057" FocusingType="Unfocused" Neighbours="none" NeighbourCoarsePoint="none"/>
  </data>
</scaninfo>
<scaninfo>
  <data>
    <scaninfo XImagePos="21" YImagePos="57" ZImagePos="0" XMotorPos="14888" YMotorPos="52360" ZMotorPos="2058" FineFocusRange="none" CoarseFocusRange="none" ObjectLevel="none" OpticalFocusLevel="2058" FocusingType="Unfocused" Neighbours="none" NeighbourCoarsePoint="none"/>
  </data>
</scaninfo>
<scaninfo>
  <data>
    <scaninfo XImagePos="21" YImagePos="58" ZImagePos="0" XMotorPos="14888" YMotorPos="52884" ZMotorPos="2059" FineFocusRange="none" CoarseFocusRange="none" ObjectLevel="none" OpticalFocusLevel="2059" FocusingType="Unfocused" Neighbours="none" NeighbourCoarsePoint="none"/>
  </data>
</scaninfo>
<scaninfo>
  <data>
    <scaninfo XImagePos="21" YImagePos="60" ZImagePos="0" XMotorPos="14888" YMotorPos="53932" ZMotorPos="2061" FineFocusRange="none" CoarseFocusRange="none" ObjectLevel="none" OpticalFocusLevel="2061" FocusingType="Unfocused" Neighbours="none" NeighbourCoarsePoint="none"/>
  </data>
</scaninfo>
<scaninfo>
  <data>
    <scaninfo XImagePos="21" YImagePos="61" ZImagePos="0" XMotorPos="14888" YMotorPos="54456" ZMotorPos="2061" FineFocusRange="none" CoarseFocusRange="none" ObjectLevel="none" OpticalFocusLevel="2061" FocusingType="Unfocused" Neighbours="none" NeighbourCoarsePoint="none"/>
  </data>
</scaninfo>
<scaninfo>
  <data>
    <scaninfo XImagePos="22" YImagePos="56" ZImagePos="0" XMotorPos="15520" YMotorPos="51836" ZMotorPos="2058" FineFocusRange="none" CoarseFocusRange="none" ObjectLevel="none" OpticalFocusLevel="2058" FocusingType="OptPartialRange" Neighbours="none" NeighbourCoarsePoint="none"/>
  </data>
</scaninfo>
<scaninfo>
  <data>
    <scaninfo XImagePos="22" YImagePos="57" ZImagePos="0" XMotorPos="15520" YMotorPos="52360" ZMotorPos="2058" FineFocusRange="none" CoarseFocusRange="none" ObjectLevel="none" OpticalFocusLevel="2058" FocusingType="Unfocused" Neighbours="none" NeighbourCoarsePoint="none"/>
  </data>
</scaninfo>
<scaninfo>
  <data>
    <scaninfo XImagePos="22" YImagePos="55" ZImagePos="0" XMotorPos="15520" YMotorPos="51312" ZMotorPos="2058" FineFocusRange="none" CoarseFocusRange="none" ObjectLevel="none" OpticalFocusLevel="2058" FocusingType="Unfocused" Neighbours="none" NeighbourCoarsePoint="none"/>
  </data>
</scaninfo>
<scaninfo>
  <data>
    <scaninfo XImagePos="21" YImagePos="55" ZImagePos="0" XMotorPos="14888" YMotorPos="51312" ZMotorPos="2058" FineFocusRange="none" CoarseFocusRange="none" ObjectLevel="none" OpticalFocusLevel="2058" FocusingType="Unfocused" Neighbours="none" NeighbourCoarsePoint="none"/>
  </data>
</scaninfo>
<scaninfo>
  <data>
    <scaninfo XImagePos="21" YImagePos="56" ZImagePos="0" XMotorPos="14888" YMotorPos="51836" ZMotorPos="2058" FineFocusRange="none" CoarseFocusRange="none" ObjectLevel="none" OpticalFocusLevel="2058" FocusingType="Unfocused" Neighbours="none" NeighbourCoarsePoint="none"/>
  </data>
</scaninfo>
<scaninfo>
  <data>
    <scaninfo XImagePos="22" YImagePos="58" ZImagePos="0" XMotorPos="15520" YMotorPos="52884" ZMotorPos="2059" FineFocusRange="none" CoarseFocusRange="none" ObjectLevel="none" OpticalFocusLevel="2059" FocusingType="Unfocused" Neighbours="none" NeighbourCoarsePoint="none"/>
  </data>
</scaninfo>
<scaninfo>
  <data>
    <scaninfo XImagePos="22" YImagePos="59" ZImagePos="0" XMotorPos="15520" YMotorPos="53408" ZMotorPos="2060" FineFocusRange="none" CoarseFocusRange="none" ObjectLevel="none" OpticalFocusLevel="2060" FocusingType="Unfocused" Neighbours="none" NeighbourCoarsePoint="none"/>
  </data>
</scaninfo>
<scaninfo>
  <data>
    <scaninfo XImagePos="22" YImagePos="60" ZImagePos="0" XMotorPos="15520" YMotorPos="53932" ZMotorPos="2061" FineFocusRange="none" CoarseFocusRange="none" ObjectLevel="none" OpticalFocusLevel="2061" FocusingType="Unfocused" Neighbours="none" NeighbourCoarsePoint="none"/>
  </data>
</scaninfo>
<scaninfo>
  <data>
    <scaninfo XImagePos="22" YImagePos="61" ZImagePos="0" XMotorPos="15520" YMotorPos="54456" ZMotorPos="2061" FineFocusRange="none" CoarseFocusRange="none" ObjectLevel="none" OpticalFocusLevel="2061" FocusingType="OptPartialRange" Neighbours="none" NeighbourCoarsePoint="none"/>
  </data>
</scaninfo>
<scaninfo>
  <data>
    <scaninfo XImagePos="22" YImagePos="64" ZImagePos="0" XMotorPos="15520" YMotorPos="56028" ZMotorPos="2057" FineFocusRange="none" CoarseFocusRange="none" ObjectLevel="none" OpticalFocusLevel="2057" FocusingType="Unfocused" Neighbours="none" NeighbourCoarsePoint="none"/>
  </data>
</scaninfo>
<scaninfo>
  <data>
    <scaninfo XImagePos="22" YImagePos="65" ZImagePos="0" XMotorPos="15520" YMotorPos="56552" ZMotorPos="2056" FineFocusRange="none" CoarseFocusRange="none" ObjectLevel="none" OpticalFocusLevel="2056" FocusingType="Unfocused" Neighbours="none" NeighbourCoarsePoint="none"/>
  </data>
</scaninfo>
<scaninfo>
  <data>
    <scaninfo XImagePos="22" YImagePos="62" ZImagePos="0" XMotorPos="15520" YMotorPos="54980" ZMotorPos="2061" FineFocusRange="none" CoarseFocusRange="none" ObjectLevel="none" OpticalFocusLevel="2061" FocusingType="Unfocused" Neighbours="none" NeighbourCoarsePoint="none"/>
  </data>
</scaninfo>
<scaninfo>
  <data>
    <scaninfo XImagePos="22" YImagePos="63" ZImagePos="0" XMotorPos="15520" YMotorPos="55504" ZMotorPos="2059" FineFocusRange="none" CoarseFocusRange="none" ObjectLevel="none" OpticalFocusLevel="2059" FocusingType="Unfocused" Neighbours="none" NeighbourCoarsePoint="none"/>
  </data>
</scaninfo>
<scaninfo>
  <data>
    <scaninfo XImagePos="22" YImagePos="66" ZImagePos="0" XMotorPos="15520" YMotorPos="57076" ZMotorPos="2056" FineFocusRange="none" CoarseFocusRange="none" ObjectLevel="none" OpticalFocusLevel="2056" FocusingType="OptWholeRange" Neighbours="none" NeighbourCoarsePoint="none"/>
  </data>
</scaninfo>
<scaninfo>
  <data>
    <scaninfo XImagePos="22" YImagePos="67" ZImagePos="0" XMotorPos="15520" YMotorPos="57600" ZMotorPos="2056" FineFocusRange="none" CoarseFocusRange="none" ObjectLevel="none" OpticalFocusLevel="2056" FocusingType="Unfocused" Neighbours="none" NeighbourCoarsePoint="none"/>
  </data>
</scaninfo>
<scaninfo>
  <data>
    <scaninfo XImagePos="22" YImagePos="68" ZImagePos="0" XMotorPos="15520" YMotorPos="58124" ZMotorPos="2056" FineFocusRange="none" CoarseFocusRange="none" ObjectLevel="none" OpticalFocusLevel="2056" FocusingType="Unfocused" Neighbours="none" NeighbourCoarsePoint="none"/>
  </data>
</scaninfo>
<scaninfo>
  <data>
    <scaninfo XImagePos="22" YImagePos="69" ZImagePos="0" XMotorPos="15520" YMotorPos="58648" ZMotorPos="2056" FineFocusRange="none" CoarseFocusRange="none" ObjectLevel="none" OpticalFocusLevel="2056" FocusingType="Unfocused" Neighbours="none" NeighbourCoarsePoint="none"/>
  </data>
</scaninfo>
<scaninfo>
  <data>
    <scaninfo XImagePos="22" YImagePos="74" ZImagePos="0" XMotorPos="15520" YMotorPos="61268" ZMotorPos="2052" FineFocusRange="none" CoarseFocusRange="none" ObjectLevel="none" OpticalFocusLevel="2052" FocusingType="Unfocused" Neighbours="none" NeighbourCoarsePoint="none"/>
  </data>
</scaninfo>
<scaninfo>
  <data>
    <scaninfo XImagePos="22" YImagePos="75" ZImagePos="0" XMotorPos="15520" YMotorPos="61792" ZMotorPos="2050" FineFocusRange="none" CoarseFocusRange="none" ObjectLevel="none" OpticalFocusLevel="2050" FocusingType="Unfocused" Neighbours="none" NeighbourCoarsePoint="none"/>
  </data>
</scaninfo>
<scaninfo>
  <data>
    <scaninfo XImagePos="22" YImagePos="76" ZImagePos="0" XMotorPos="15520" YMotorPos="62316" ZMotorPos="2050" FineFocusRange="none" CoarseFocusRange="none" ObjectLevel="none" OpticalFocusLevel="2050" FocusingType="OptPartialRange" Neighbours="none" NeighbourCoarsePoint="none"/>
  </data>
</scaninfo>
<scaninfo>
  <data>
    <scaninfo XImagePos="22" YImagePos="70" ZImagePos="0" XMotorPos="15520" YMotorPos="59172" ZMotorPos="2056" FineFocusRange="none" CoarseFocusRange="none" ObjectLevel="none" OpticalFocusLevel="2056" FocusingType="Unfocused" Neighbours="none" NeighbourCoarsePoint="none"/>
  </data>
</scaninfo>
<scaninfo>
  <data>
    <scaninfo XImagePos="22" YImagePos="71" ZImagePos="0" XMotorPos="15520" YMotorPos="59696" ZMotorPos="2056" FineFocusRange="none" CoarseFocusRange="none" ObjectLevel="none" OpticalFocusLevel="2056" FocusingType="OptPartialRange" Neighbours="none" NeighbourCoarsePoint="none"/>
  </data>
</scaninfo>
<scaninfo>
  <data>
    <scaninfo XImagePos="22" YImagePos="72" ZImagePos="0" XMotorPos="15520" YMotorPos="60220" ZMotorPos="2056" FineFocusRange="none" CoarseFocusRange="none" ObjectLevel="none" OpticalFocusLevel="2056" FocusingType="Unfocused" Neighbours="none" NeighbourCoarsePoint="none"/>
  </data>
</scaninfo>
<scaninfo>
  <data>
    <scaninfo XImagePos="22" YImagePos="73" ZImagePos="0" XMotorPos="15520" YMotorPos="60744" ZMotorPos="2054" FineFocusRange="none" CoarseFocusRange="none" ObjectLevel="none" OpticalFocusLevel="2054" FocusingType="Unfocused" Neighbours="none" NeighbourCoarsePoint="none"/>
  </data>
</scaninfo>
<scaninfo>
  <data>
    <scaninfo XImagePos="22" YImagePos="79" ZImagePos="0" XMotorPos="15520" YMotorPos="63888" ZMotorPos="2050" FineFocusRange="none" CoarseFocusRange="none" ObjectLevel="none" OpticalFocusLevel="2050" FocusingType="Unfocused" Neighbours="none" NeighbourCoarsePoint="none"/>
  </data>
</scaninfo>
<scaninfo>
  <data>
    <scaninfo XImagePos="22" YImagePos="78" ZImagePos="0" XMotorPos="15520" YMotorPos="63364" ZMotorPos="2050" FineFocusRange="none" CoarseFocusRange="none" ObjectLevel="none" OpticalFocusLevel="2050" FocusingType="Unfocused" Neighbours="none" NeighbourCoarsePoint="none"/>
  </data>
</scaninfo>
<scaninfo>
  <data>
    <scaninfo XImagePos="22" YImagePos="77" ZImagePos="0" XMotorPos="15520" YMotorPos="62840" ZMotorPos="2050" FineFocusRange="none" CoarseFocusRange="none" ObjectLevel="none" OpticalFocusLevel="2050" FocusingType="Unfocused" Neighbours="none" NeighbourCoarsePoint="none"/>
  </data>
</scaninfo>
<scaninfo>
  <data>
    <scaninfo XImagePos="23" YImagePos="78" ZImagePos="0" XMotorPos="16152" YMotorPos="63364" ZMotorPos="2050" FineFocusRange="none" CoarseFocusRange="none" ObjectLevel="none" OpticalFocusLevel="2050" FocusingType="Unfocused" Neighbours="none" NeighbourCoarsePoint="none"/>
  </data>
</scaninfo>
<scaninfo>
  <data>
    <scaninfo XImagePos="23" YImagePos="79" ZImagePos="0" XMotorPos="16152" YMotorPos="63888" ZMotorPos="2050" FineFocusRange="none" CoarseFocusRange="none" ObjectLevel="none" OpticalFocusLevel="2050" FocusingType="Unfocused" Neighbours="none" NeighbourCoarsePoint="none"/>
  </data>
</scaninfo>
<scaninfo>
  <data>
    <scaninfo XImagePos="23" YImagePos="77" ZImagePos="0" XMotorPos="16152" YMotorPos="62840" ZMotorPos="2050" FineFocusRange="none" CoarseFocusRange="none" ObjectLevel="none" OpticalFocusLevel="2050" FocusingType="Unfocused" Neighbours="none" NeighbourCoarsePoint="none"/>
  </data>
</scaninfo>
<scaninfo>
  <data>
    <scaninfo XImagePos="23" YImagePos="76" ZImagePos="0" XMotorPos="16152" YMotorPos="62316" ZMotorPos="2050" FineFocusRange="none" CoarseFocusRange="none" ObjectLevel="none" OpticalFocusLevel="2050" FocusingType="Unfocused" Neighbours="none" NeighbourCoarsePoint="none"/>
  </data>
</scaninfo>
<scaninfo>
  <data>
    <scaninfo XImagePos="23" YImagePos="75" ZImagePos="0" XMotorPos="16152" YMotorPos="61792" ZMotorPos="2050" FineFocusRange="none" CoarseFocusRange="none" ObjectLevel="none" OpticalFocusLevel="2050" FocusingType="Unfocused" Neighbours="none" NeighbourCoarsePoint="none"/>
  </data>
</scaninfo>
<scaninfo>
  <data>
    <scaninfo XImagePos="23" YImagePos="74" ZImagePos="0" XMotorPos="16152" YMotorPos="61268" ZMotorPos="2052" FineFocusRange="none" CoarseFocusRange="none" ObjectLevel="none" OpticalFocusLevel="2052" FocusingType="Unfocused" Neighbours="none" NeighbourCoarsePoint="none"/>
  </data>
</scaninfo>
<scaninfo>
  <data>
    <scaninfo XImagePos="23" YImagePos="73" ZImagePos="0" XMotorPos="16152" YMotorPos="60744" ZMotorPos="2054" FineFocusRange="none" CoarseFocusRange="none" ObjectLevel="none" OpticalFocusLevel="2054" FocusingType="Unfocused" Neighbours="none" NeighbourCoarsePoint="none"/>
  </data>
</scaninfo>
<scaninfo>
  <data>
    <scaninfo XImagePos="23" YImagePos="68" ZImagePos="0" XMotorPos="16152" YMotorPos="58124" ZMotorPos="2056" FineFocusRange="none" CoarseFocusRange="none" ObjectLevel="none" OpticalFocusLevel="2056" FocusingType="Unfocused" Neighbours="none" NeighbourCoarsePoint="none"/>
  </data>
</scaninfo>
<scaninfo>
  <data>
    <scaninfo XImagePos="23" YImagePos="66" ZImagePos="0" XMotorPos="16152" YMotorPos="57076" ZMotorPos="2056" FineFocusRange="none" CoarseFocusRange="none" ObjectLevel="none" OpticalFocusLevel="2056" FocusingType="Unfocused" Neighbours="none" NeighbourCoarsePoint="none"/>
  </data>
</scaninfo>
<scaninfo>
  <data>
    <scaninfo XImagePos="23" YImagePos="72" ZImagePos="0" XMotorPos="16152" YMotorPos="60220" ZMotorPos="2056" FineFocusRange="none" CoarseFocusRange="none" ObjectLevel="none" OpticalFocusLevel="2056" FocusingType="Unfocused" Neighbours="none" NeighbourCoarsePoint="none"/>
  </data>
</scaninfo>
<scaninfo>
  <data>
    <scaninfo XImagePos="23" YImagePos="71" ZImagePos="0" XMotorPos="16152" YMotorPos="59696" ZMotorPos="2056" FineFocusRange="none" CoarseFocusRange="none" ObjectLevel="none" OpticalFocusLevel="2056" FocusingType="Unfocused" Neighbours="none" NeighbourCoarsePoint="none"/>
  </data>
</scaninfo>
<scaninfo>
  <data>
    <scaninfo XImagePos="23" YImagePos="67" ZImagePos="0" XMotorPos="16152" YMotorPos="57600" ZMotorPos="2056" FineFocusRange="none" CoarseFocusRange="none" ObjectLevel="none" OpticalFocusLevel="2056" FocusingType="Unfocused" Neighbours="none" NeighbourCoarsePoint="none"/>
  </data>
</scaninfo>
<scaninfo>
  <data>
    <scaninfo XImagePos="23" YImagePos="65" ZImagePos="0" XMotorPos="16152" YMotorPos="56552" ZMotorPos="2056" FineFocusRange="none" CoarseFocusRange="none" ObjectLevel="none" OpticalFocusLevel="2056" FocusingType="Unfocused" Neighbours="none" NeighbourCoarsePoint="none"/>
  </data>
</scaninfo>
<scaninfo>
  <data>
    <scaninfo XImagePos="23" YImagePos="62" ZImagePos="0" XMotorPos="16152" YMotorPos="54980" ZMotorPos="2061" FineFocusRange="none" CoarseFocusRange="none" ObjectLevel="none" OpticalFocusLevel="2061" FocusingType="Unfocused" Neighbours="none" NeighbourCoarsePoint="none"/>
  </data>
</scaninfo>
<scaninfo>
  <data>
    <scaninfo XImagePos="23" YImagePos="63" ZImagePos="0" XMotorPos="16152" YMotorPos="55504" ZMotorPos="2059" FineFocusRange="none" CoarseFocusRange="none" ObjectLevel="none" OpticalFocusLevel="2059" FocusingType="Unfocused" Neighbours="none" NeighbourCoarsePoint="none"/>
  </data>
</scaninfo>
<scaninfo>
  <data>
    <scaninfo XImagePos="23" YImagePos="69" ZImagePos="0" XMotorPos="16152" YMotorPos="58648" ZMotorPos="2056" FineFocusRange="none" CoarseFocusRange="none" ObjectLevel="none" OpticalFocusLevel="2056" FocusingType="Unfocused" Neighbours="none" NeighbourCoarsePoint="none"/>
  </data>
</scaninfo>
<scaninfo>
  <data>
    <scaninfo XImagePos="23" YImagePos="64" ZImagePos="0" XMotorPos="16152" YMotorPos="56028" ZMotorPos="2057" FineFocusRange="none" CoarseFocusRange="none" ObjectLevel="none" OpticalFocusLevel="2057" FocusingType="Unfocused" Neighbours="none" NeighbourCoarsePoint="none"/>
  </data>
</scaninfo>
<scaninfo>
  <data>
    <scaninfo XImagePos="23" YImagePos="70" ZImagePos="0" XMotorPos="16152" YMotorPos="59172" ZMotorPos="2056" FineFocusRange="none" CoarseFocusRange="none" ObjectLevel="none" OpticalFocusLevel="2056" FocusingType="Unfocused" Neighbours="none" NeighbourCoarsePoint="none"/>
  </data>
</scaninfo>
<scaninfo>
  <data>
    <scaninfo XImagePos="23" YImagePos="60" ZImagePos="0" XMotorPos="16152" YMotorPos="53932" ZMotorPos="2061" FineFocusRange="none" CoarseFocusRange="none" ObjectLevel="none" OpticalFocusLevel="2061" FocusingType="Unfocused" Neighbours="none" NeighbourCoarsePoint="none"/>
  </data>
</scaninfo>
<scaninfo>
  <data>
    <scaninfo XImagePos="23" YImagePos="61" ZImagePos="0" XMotorPos="16152" YMotorPos="54456" ZMotorPos="2061" FineFocusRange="none" CoarseFocusRange="none" ObjectLevel="none" OpticalFocusLevel="2061" FocusingType="Unfocused" Neighbours="none" NeighbourCoarsePoint="none"/>
  </data>
</scaninfo>
<scaninfo>
  <data>
    <scaninfo XImagePos="23" YImagePos="59" ZImagePos="0" XMotorPos="16152" YMotorPos="53408" ZMotorPos="2060" FineFocusRange="none" CoarseFocusRange="none" ObjectLevel="none" OpticalFocusLevel="2060" FocusingType="Unfocused" Neighbours="none" NeighbourCoarsePoint="none"/>
  </data>
</scaninfo>
<scaninfo>
  <data>
    <scaninfo XImagePos="23" YImagePos="58" ZImagePos="0" XMotorPos="16152" YMotorPos="52884" ZMotorPos="2059" FineFocusRange="none" CoarseFocusRange="none" ObjectLevel="none" OpticalFocusLevel="2059" FocusingType="Unfocused" Neighbours="none" NeighbourCoarsePoint="none"/>
  </data>
</scaninfo>
<scaninfo>
  <data>
    <scaninfo XImagePos="23" YImagePos="57" ZImagePos="0" XMotorPos="16152" YMotorPos="52360" ZMotorPos="2058" FineFocusRange="none" CoarseFocusRange="none" ObjectLevel="none" OpticalFocusLevel="2058" FocusingType="Unfocused" Neighbours="none" NeighbourCoarsePoint="none"/>
  </data>
</scaninfo>
<scaninfo>
  <data>
    <scaninfo XImagePos="23" YImagePos="56" ZImagePos="0" XMotorPos="16152" YMotorPos="51836" ZMotorPos="2058" FineFocusRange="none" CoarseFocusRange="none" ObjectLevel="none" OpticalFocusLevel="2058" FocusingType="Unfocused" Neighbours="none" NeighbourCoarsePoint="none"/>
  </data>
</scaninfo>
<scaninfo>
  <data>
    <scaninfo XImagePos="23" YImagePos="55" ZImagePos="0" XMotorPos="16152" YMotorPos="51312" ZMotorPos="2058" FineFocusRange="none" CoarseFocusRange="none" ObjectLevel="none" OpticalFocusLevel="2058" FocusingType="Unfocused" Neighbours="none" NeighbourCoarsePoint="none"/>
  </data>
</scaninfo>
<scaninfo>
  <data>
    <scaninfo XImagePos="24" YImagePos="58" ZImagePos="0" XMotorPos="16784" YMotorPos="52884" ZMotorPos="2060" FineFocusRange="none" CoarseFocusRange="none" ObjectLevel="none" OpticalFocusLevel="2060" FocusingType="Unfocused" Neighbours="none" NeighbourCoarsePoint="none"/>
  </data>
</scaninfo>
<scaninfo>
  <data>
    <scaninfo XImagePos="24" YImagePos="60" ZImagePos="0" XMotorPos="16784" YMotorPos="53932" ZMotorPos="2061" FineFocusRange="none" CoarseFocusRange="none" ObjectLevel="none" OpticalFocusLevel="2061" FocusingType="Unfocused" Neighbours="none" NeighbourCoarsePoint="none"/>
  </data>
</scaninfo>
<scaninfo>
  <data>
    <scaninfo XImagePos="24" YImagePos="59" ZImagePos="0" XMotorPos="16784" YMotorPos="53408" ZMotorPos="2061" FineFocusRange="none" CoarseFocusRange="none" ObjectLevel="none" OpticalFocusLevel="2061" FocusingType="Unfocused" Neighbours="none" NeighbourCoarsePoint="none"/>
  </data>
</scaninfo>
<scaninfo>
  <data>
    <scaninfo XImagePos="24" YImagePos="64" ZImagePos="0" XMotorPos="16784" YMotorPos="56028" ZMotorPos="2058" FineFocusRange="none" CoarseFocusRange="none" ObjectLevel="none" OpticalFocusLevel="2058" FocusingType="Unfocused" Neighbours="none" NeighbourCoarsePoint="none"/>
  </data>
</scaninfo>
<scaninfo>
  <data>
    <scaninfo XImagePos="24" YImagePos="57" ZImagePos="0" XMotorPos="16784" YMotorPos="52360" ZMotorPos="2059" FineFocusRange="none" CoarseFocusRange="none" ObjectLevel="none" OpticalFocusLevel="2059" FocusingType="Unfocused" Neighbours="none" NeighbourCoarsePoint="none"/>
  </data>
</scaninfo>
<scaninfo>
  <data>
    <scaninfo XImagePos="24" YImagePos="65" ZImagePos="0" XMotorPos="16784" YMotorPos="56552" ZMotorPos="2057" FineFocusRange="none" CoarseFocusRange="none" ObjectLevel="none" OpticalFocusLevel="2057" FocusingType="Unfocused" Neighbours="none" NeighbourCoarsePoint="none"/>
  </data>
</scaninfo>
<scaninfo>
  <data>
    <scaninfo XImagePos="24" YImagePos="56" ZImagePos="0" XMotorPos="16784" YMotorPos="51836" ZMotorPos="2058" FineFocusRange="none" CoarseFocusRange="none" ObjectLevel="none" OpticalFocusLevel="2058" FocusingType="Unfocused" Neighbours="none" NeighbourCoarsePoint="none"/>
  </data>
</scaninfo>
<scaninfo>
  <data>
    <scaninfo XImagePos="24" YImagePos="61" ZImagePos="0" XMotorPos="16784" YMotorPos="54456" ZMotorPos="2061" FineFocusRange="none" CoarseFocusRange="none" ObjectLevel="none" OpticalFocusLevel="2061" FocusingType="Unfocused" Neighbours="none" NeighbourCoarsePoint="none"/>
  </data>
</scaninfo>
<scaninfo>
  <data>
    <scaninfo XImagePos="24" YImagePos="69" ZImagePos="0" XMotorPos="16784" YMotorPos="58648" ZMotorPos="2057" FineFocusRange="none" CoarseFocusRange="none" ObjectLevel="none" OpticalFocusLevel="2057" FocusingType="Unfocused" Neighbours="none" NeighbourCoarsePoint="none"/>
  </data>
</scaninfo>
<scaninfo>
  <data>
    <scaninfo XImagePos="24" YImagePos="66" ZImagePos="0" XMotorPos="16784" YMotorPos="57076" ZMotorPos="2057" FineFocusRange="none" CoarseFocusRange="none" ObjectLevel="none" OpticalFocusLevel="2057" FocusingType="Unfocused" Neighbours="none" NeighbourCoarsePoint="none"/>
  </data>
</scaninfo>
<scaninfo>
  <data>
    <scaninfo XImagePos="24" YImagePos="62" ZImagePos="0" XMotorPos="16784" YMotorPos="54980" ZMotorPos="2061" FineFocusRange="none" CoarseFocusRange="none" ObjectLevel="none" OpticalFocusLevel="2061" FocusingType="Unfocused" Neighbours="none" NeighbourCoarsePoint="none"/>
  </data>
</scaninfo>
<scaninfo>
  <data>
    <scaninfo XImagePos="24" YImagePos="72" ZImagePos="0" XMotorPos="16784" YMotorPos="60220" ZMotorPos="2057" FineFocusRange="none" CoarseFocusRange="none" ObjectLevel="none" OpticalFocusLevel="2057" FocusingType="Unfocused" Neighbours="none" NeighbourCoarsePoint="none"/>
  </data>
</scaninfo>
<scaninfo>
  <data>
    <scaninfo XImagePos="24" YImagePos="63" ZImagePos="0" XMotorPos="16784" YMotorPos="55504" ZMotorPos="2060" FineFocusRange="none" CoarseFocusRange="none" ObjectLevel="none" OpticalFocusLevel="2060" FocusingType="Unfocused" Neighbours="none" NeighbourCoarsePoint="none"/>
  </data>
</scaninfo>
<scaninfo>
  <data>
    <scaninfo XImagePos="24" YImagePos="73" ZImagePos="0" XMotorPos="16784" YMotorPos="60744" ZMotorPos="2055" FineFocusRange="none" CoarseFocusRange="none" ObjectLevel="none" OpticalFocusLevel="2055" FocusingType="Unfocused" Neighbours="none" NeighbourCoarsePoint="none"/>
  </data>
</scaninfo>
<scaninfo>
  <data>
    <scaninfo XImagePos="24" YImagePos="67" ZImagePos="0" XMotorPos="16784" YMotorPos="57600" ZMotorPos="2057" FineFocusRange="none" CoarseFocusRange="none" ObjectLevel="none" OpticalFocusLevel="2057" FocusingType="Unfocused" Neighbours="none" NeighbourCoarsePoint="none"/>
  </data>
</scaninfo>
<scaninfo>
  <data>
    <scaninfo XImagePos="24" YImagePos="68" ZImagePos="0" XMotorPos="16784" YMotorPos="58124" ZMotorPos="2057" FineFocusRange="none" CoarseFocusRange="none" ObjectLevel="none" OpticalFocusLevel="2057" FocusingType="Unfocused" Neighbours="none" NeighbourCoarsePoint="none"/>
  </data>
</scaninfo>
<scaninfo>
  <data>
    <scaninfo XImagePos="24" YImagePos="70" ZImagePos="0" XMotorPos="16784" YMotorPos="59172" ZMotorPos="2057" FineFocusRange="none" CoarseFocusRange="none" ObjectLevel="none" OpticalFocusLevel="2057" FocusingType="Unfocused" Neighbours="none" NeighbourCoarsePoint="none"/>
  </data>
</scaninfo>
<scaninfo>
  <data>
    <scaninfo XImagePos="24" YImagePos="71" ZImagePos="0" XMotorPos="16784" YMotorPos="59696" ZMotorPos="2057" FineFocusRange="none" CoarseFocusRange="none" ObjectLevel="none" OpticalFocusLevel="2057" FocusingType="Unfocused" Neighbours="none" NeighbourCoarsePoint="none"/>
  </data>
</scaninfo>
<scaninfo>
  <data>
    <scaninfo XImagePos="24" YImagePos="74" ZImagePos="0" XMotorPos="16784" YMotorPos="61268" ZMotorPos="2054" FineFocusRange="none" CoarseFocusRange="none" ObjectLevel="none" OpticalFocusLevel="2054" FocusingType="Unfocused" Neighbours="none" NeighbourCoarsePoint="none"/>
  </data>
</scaninfo>
<scaninfo>
  <data>
    <scaninfo XImagePos="24" YImagePos="75" ZImagePos="0" XMotorPos="16784" YMotorPos="61792" ZMotorPos="2052" FineFocusRange="none" CoarseFocusRange="none" ObjectLevel="none" OpticalFocusLevel="2052" FocusingType="Unfocused" Neighbours="none" NeighbourCoarsePoint="none"/>
  </data>
</scaninfo>
<scaninfo>
  <data>
    <scaninfo XImagePos="24" YImagePos="78" ZImagePos="0" XMotorPos="16784" YMotorPos="63364" ZMotorPos="2052" FineFocusRange="none" CoarseFocusRange="none" ObjectLevel="none" OpticalFocusLevel="2052" FocusingType="Unfocused" Neighbours="none" NeighbourCoarsePoint="none"/>
  </data>
</scaninfo>
<scaninfo>
  <data>
    <scaninfo XImagePos="24" YImagePos="76" ZImagePos="0" XMotorPos="16784" YMotorPos="62316" ZMotorPos="2052" FineFocusRange="none" CoarseFocusRange="none" ObjectLevel="none" OpticalFocusLevel="2052" FocusingType="Unfocused" Neighbours="none" NeighbourCoarsePoint="none"/>
  </data>
</scaninfo>
<scaninfo>
  <data>
    <scaninfo XImagePos="24" YImagePos="77" ZImagePos="0" XMotorPos="16784" YMotorPos="62840" ZMotorPos="2052" FineFocusRange="none" CoarseFocusRange="none" ObjectLevel="none" OpticalFocusLevel="2052" FocusingType="Unfocused" Neighbours="none" NeighbourCoarsePoint="none"/>
  </data>
</scaninfo>
<scaninfo>
  <data>
    <scaninfo XImagePos="25" YImagePos="78" ZImagePos="0" XMotorPos="17416" YMotorPos="63364" ZMotorPos="2055" FineFocusRange="none" CoarseFocusRange="none" ObjectLevel="none" OpticalFocusLevel="2055" FocusingType="Unfocused" Neighbours="none" NeighbourCoarsePoint="none"/>
  </data>
</scaninfo>
<scaninfo>
  <data>
    <scaninfo XImagePos="25" YImagePos="76" ZImagePos="0" XMotorPos="17416" YMotorPos="62316" ZMotorPos="2055" FineFocusRange="none" CoarseFocusRange="none" ObjectLevel="none" OpticalFocusLevel="2055" FocusingType="Unfocused" Neighbours="none" NeighbourCoarsePoint="none"/>
  </data>
</scaninfo>
<scaninfo>
  <data>
    <scaninfo XImagePos="25" YImagePos="75" ZImagePos="0" XMotorPos="17416" YMotorPos="61792" ZMotorPos="2055" FineFocusRange="none" CoarseFocusRange="none" ObjectLevel="none" OpticalFocusLevel="2055" FocusingType="Unfocused" Neighbours="none" NeighbourCoarsePoint="none"/>
  </data>
</scaninfo>
<scaninfo>
  <data>
    <scaninfo XImagePos="25" YImagePos="77" ZImagePos="0" XMotorPos="17416" YMotorPos="62840" ZMotorPos="2055" FineFocusRange="none" CoarseFocusRange="none" ObjectLevel="none" OpticalFocusLevel="2055" FocusingType="Unfocused" Neighbours="none" NeighbourCoarsePoint="none"/>
  </data>
</scaninfo>
<scaninfo>
  <data>
    <scaninfo XImagePos="25" YImagePos="72" ZImagePos="0" XMotorPos="17416" YMotorPos="60220" ZMotorPos="2058" FineFocusRange="none" CoarseFocusRange="none" ObjectLevel="none" OpticalFocusLevel="2058" FocusingType="Unfocused" Neighbours="none" NeighbourCoarsePoint="none"/>
  </data>
</scaninfo>
<scaninfo>
  <data>
    <scaninfo XImagePos="25" YImagePos="73" ZImagePos="0" XMotorPos="17416" YMotorPos="60744" ZMotorPos="2057" FineFocusRange="none" CoarseFocusRange="none" ObjectLevel="none" OpticalFocusLevel="2057" FocusingType="Unfocused" Neighbours="none" NeighbourCoarsePoint="none"/>
  </data>
</scaninfo>
<scaninfo>
  <data>
    <scaninfo XImagePos="25" YImagePos="74" ZImagePos="0" XMotorPos="17416" YMotorPos="61268" ZMotorPos="2056" FineFocusRange="none" CoarseFocusRange="none" ObjectLevel="none" OpticalFocusLevel="2056" FocusingType="OptPartialRange" Neighbours="none" NeighbourCoarsePoint="none"/>
  </data>
</scaninfo>
<scaninfo>
  <data>
    <scaninfo XImagePos="25" YImagePos="71" ZImagePos="0" XMotorPos="17416" YMotorPos="59696" ZMotorPos="2058" FineFocusRange="none" CoarseFocusRange="none" ObjectLevel="none" OpticalFocusLevel="2058" FocusingType="Unfocused" Neighbours="none" NeighbourCoarsePoint="none"/>
  </data>
</scaninfo>
<scaninfo>
  <data>
    <scaninfo XImagePos="25" YImagePos="64" ZImagePos="0" XMotorPos="17416" YMotorPos="56028" ZMotorPos="2059" FineFocusRange="none" CoarseFocusRange="none" ObjectLevel="none" OpticalFocusLevel="2059" FocusingType="Unfocused" Neighbours="none" NeighbourCoarsePoint="none"/>
  </data>
</scaninfo>
<scaninfo>
  <data>
    <scaninfo XImagePos="25" YImagePos="65" ZImagePos="0" XMotorPos="17416" YMotorPos="56552" ZMotorPos="2058" FineFocusRange="none" CoarseFocusRange="none" ObjectLevel="none" OpticalFocusLevel="2058" FocusingType="Unfocused" Neighbours="none" NeighbourCoarsePoint="none"/>
  </data>
</scaninfo>
<scaninfo>
  <data>
    <scaninfo XImagePos="25" YImagePos="62" ZImagePos="0" XMotorPos="17416" YMotorPos="54980" ZMotorPos="2062" FineFocusRange="none" CoarseFocusRange="none" ObjectLevel="none" OpticalFocusLevel="2062" FocusingType="Unfocused" Neighbours="none" NeighbourCoarsePoint="none"/>
  </data>
</scaninfo>
<scaninfo>
  <data>
    <scaninfo XImagePos="25" YImagePos="61" ZImagePos="0" XMotorPos="17416" YMotorPos="54456" ZMotorPos="2062" FineFocusRange="none" CoarseFocusRange="none" ObjectLevel="none" OpticalFocusLevel="2062" FocusingType="Unfocused" Neighbours="none" NeighbourCoarsePoint="none"/>
  </data>
</scaninfo>
<scaninfo>
  <data>
    <scaninfo XImagePos="25" YImagePos="63" ZImagePos="0" XMotorPos="17416" YMotorPos="55504" ZMotorPos="2061" FineFocusRange="none" CoarseFocusRange="none" ObjectLevel="none" OpticalFocusLevel="2061" FocusingType="Unfocused" Neighbours="none" NeighbourCoarsePoint="none"/>
  </data>
</scaninfo>
<scaninfo>
  <data>
    <scaninfo XImagePos="25" YImagePos="70" ZImagePos="0" XMotorPos="17416" YMotorPos="59172" ZMotorPos="2058" FineFocusRange="none" CoarseFocusRange="none" ObjectLevel="none" OpticalFocusLevel="2058" FocusingType="Unfocused" Neighbours="none" NeighbourCoarsePoint="none"/>
  </data>
</scaninfo>
<scaninfo>
  <data>
    <scaninfo XImagePos="25" YImagePos="69" ZImagePos="0" XMotorPos="17416" YMotorPos="58648" ZMotorPos="2058" FineFocusRange="none" CoarseFocusRange="none" ObjectLevel="none" OpticalFocusLevel="2058" FocusingType="Unfocused" Neighbours="none" NeighbourCoarsePoint="none"/>
  </data>
</scaninfo>
<scaninfo>
  <data>
    <scaninfo XImagePos="25" YImagePos="60" ZImagePos="0" XMotorPos="17416" YMotorPos="53932" ZMotorPos="2062" FineFocusRange="none" CoarseFocusRange="none" ObjectLevel="none" OpticalFocusLevel="2062" FocusingType="Unfocused" Neighbours="none" NeighbourCoarsePoint="none"/>
  </data>
</scaninfo>
<scaninfo>
  <data>
    <scaninfo XImagePos="25" YImagePos="59" ZImagePos="0" XMotorPos="17416" YMotorPos="53408" ZMotorPos="2062" FineFocusRange="none" CoarseFocusRange="none" ObjectLevel="none" OpticalFocusLevel="2062" FocusingType="Unfocused" Neighbours="none" NeighbourCoarsePoint="none"/>
  </data>
</scaninfo>
<scaninfo>
  <data>
    <scaninfo XImagePos="26" YImagePos="57" ZImagePos="0" XMotorPos="18048" YMotorPos="52360" ZMotorPos="2062" FineFocusRange="none" CoarseFocusRange="none" ObjectLevel="none" OpticalFocusLevel="2062" FocusingType="Unfocused" Neighbours="none" NeighbourCoarsePoint="none"/>
  </data>
</scaninfo>
<scaninfo>
  <data>
    <scaninfo XImagePos="26" YImagePos="58" ZImagePos="0" XMotorPos="18048" YMotorPos="52884" ZMotorPos="2063" FineFocusRange="none" CoarseFocusRange="none" ObjectLevel="none" OpticalFocusLevel="2063" FocusingType="Unfocused" Neighbours="none" NeighbourCoarsePoint="none"/>
  </data>
</scaninfo>
<scaninfo>
  <data>
    <scaninfo XImagePos="26" YImagePos="59" ZImagePos="0" XMotorPos="18048" YMotorPos="53408" ZMotorPos="2063" FineFocusRange="none" CoarseFocusRange="none" ObjectLevel="none" OpticalFocusLevel="2063" FocusingType="Unfocused" Neighbours="none" NeighbourCoarsePoint="none"/>
  </data>
</scaninfo>
<scaninfo>
  <data>
    <scaninfo XImagePos="26" YImagePos="60" ZImagePos="0" XMotorPos="18048" YMotorPos="53932" ZMotorPos="2063" FineFocusRange="none" CoarseFocusRange="none" ObjectLevel="none" OpticalFocusLevel="2063" FocusingType="Unfocused" Neighbours="none" NeighbourCoarsePoint="none"/>
  </data>
</scaninfo>
<scaninfo>
  <data>
    <scaninfo XImagePos="25" YImagePos="57" ZImagePos="0" XMotorPos="17416" YMotorPos="52360" ZMotorPos="2060" FineFocusRange="none" CoarseFocusRange="none" ObjectLevel="none" OpticalFocusLevel="2060" FocusingType="Unfocused" Neighbours="none" NeighbourCoarsePoint="none"/>
  </data>
</scaninfo>
<scaninfo>
  <data>
    <scaninfo XImagePos="25" YImagePos="58" ZImagePos="0" XMotorPos="17416" YMotorPos="52884" ZMotorPos="2061" FineFocusRange="none" CoarseFocusRange="none" ObjectLevel="none" OpticalFocusLevel="2061" FocusingType="OptPartialRange" Neighbours="none" NeighbourCoarsePoint="none"/>
  </data>
</scaninfo>
<scaninfo>
  <data>
    <scaninfo XImagePos="25" YImagePos="68" ZImagePos="0" XMotorPos="17416" YMotorPos="58124" ZMotorPos="2058" FineFocusRange="none" CoarseFocusRange="none" ObjectLevel="none" OpticalFocusLevel="2058" FocusingType="Unfocused" Neighbours="none" NeighbourCoarsePoint="none"/>
  </data>
</scaninfo>
<scaninfo>
  <data>
    <scaninfo XImagePos="25" YImagePos="66" ZImagePos="0" XMotorPos="17416" YMotorPos="57076" ZMotorPos="2058" FineFocusRange="none" CoarseFocusRange="none" ObjectLevel="none" OpticalFocusLevel="2058" FocusingType="Unfocused" Neighbours="none" NeighbourCoarsePoint="none"/>
  </data>
</scaninfo>
<scaninfo>
  <data>
    <scaninfo XImagePos="25" YImagePos="67" ZImagePos="0" XMotorPos="17416" YMotorPos="57600" ZMotorPos="2058" FineFocusRange="none" CoarseFocusRange="none" ObjectLevel="none" OpticalFocusLevel="2058" FocusingType="Unfocused" Neighbours="none" NeighbourCoarsePoint="none"/>
  </data>
</scaninfo>
<scaninfo>
  <data>
    <scaninfo XImagePos="26" YImagePos="64" ZImagePos="0" XMotorPos="18048" YMotorPos="56028" ZMotorPos="2061" FineFocusRange="none" CoarseFocusRange="none" ObjectLevel="none" OpticalFocusLevel="2061" FocusingType="Unfocused" Neighbours="none" NeighbourCoarsePoint="none"/>
  </data>
</scaninfo>
<scaninfo>
  <data>
    <scaninfo XImagePos="26" YImagePos="62" ZImagePos="0" XMotorPos="18048" YMotorPos="54980" ZMotorPos="2063" FineFocusRange="none" CoarseFocusRange="none" ObjectLevel="none" OpticalFocusLevel="2063" FocusingType="Unfocused" Neighbours="none" NeighbourCoarsePoint="none"/>
  </data>
</scaninfo>
<scaninfo>
  <data>
    <scaninfo XImagePos="26" YImagePos="63" ZImagePos="0" XMotorPos="18048" YMotorPos="55504" ZMotorPos="2062" FineFocusRange="none" CoarseFocusRange="none" ObjectLevel="none" OpticalFocusLevel="2062" FocusingType="Unfocused" Neighbours="none" NeighbourCoarsePoint="none"/>
  </data>
</scaninfo>
<scaninfo>
  <data>
    <scaninfo XImagePos="26" YImagePos="68" ZImagePos="0" XMotorPos="18048" YMotorPos="58124" ZMotorPos="2060" FineFocusRange="none" CoarseFocusRange="none" ObjectLevel="none" OpticalFocusLevel="2060" FocusingType="Unfocused" Neighbours="none" NeighbourCoarsePoint="none"/>
  </data>
</scaninfo>
<scaninfo>
  <data>
    <scaninfo XImagePos="26" YImagePos="65" ZImagePos="0" XMotorPos="18048" YMotorPos="56552" ZMotorPos="2060" FineFocusRange="none" CoarseFocusRange="none" ObjectLevel="none" OpticalFocusLevel="2060" FocusingType="Unfocused" Neighbours="none" NeighbourCoarsePoint="none"/>
  </data>
</scaninfo>
<scaninfo>
  <data>
    <scaninfo XImagePos="26" YImagePos="67" ZImagePos="0" XMotorPos="18048" YMotorPos="57600" ZMotorPos="2060" FineFocusRange="none" CoarseFocusRange="none" ObjectLevel="none" OpticalFocusLevel="2060" FocusingType="Unfocused" Neighbours="none" NeighbourCoarsePoint="none"/>
  </data>
</scaninfo>
<scaninfo>
  <data>
    <scaninfo XImagePos="26" YImagePos="66" ZImagePos="0" XMotorPos="18048" YMotorPos="57076" ZMotorPos="2060" FineFocusRange="none" CoarseFocusRange="none" ObjectLevel="none" OpticalFocusLevel="2060" FocusingType="Unfocused" Neighbours="none" NeighbourCoarsePoint="none"/>
  </data>
</scaninfo>
<scaninfo>
  <data>
    <scaninfo XImagePos="26" YImagePos="61" ZImagePos="0" XMotorPos="18048" YMotorPos="54456" ZMotorPos="2063" FineFocusRange="none" CoarseFocusRange="none" ObjectLevel="none" OpticalFocusLevel="2063" FocusingType="Unfocused" Neighbours="none" NeighbourCoarsePoint="none"/>
  </data>
</scaninfo>
<scaninfo>
  <data>
    <scaninfo XImagePos="26" YImagePos="69" ZImagePos="0" XMotorPos="18048" YMotorPos="58648" ZMotorPos="2060" FineFocusRange="none" CoarseFocusRange="none" ObjectLevel="none" OpticalFocusLevel="2060" FocusingType="Unfocused" Neighbours="none" NeighbourCoarsePoint="none"/>
  </data>
</scaninfo>
<scaninfo>
  <data>
    <scaninfo XImagePos="26" YImagePos="70" ZImagePos="0" XMotorPos="18048" YMotorPos="59172" ZMotorPos="2060" FineFocusRange="none" CoarseFocusRange="none" ObjectLevel="none" OpticalFocusLevel="2060" FocusingType="Unfocused" Neighbours="none" NeighbourCoarsePoint="none"/>
  </data>
</scaninfo>
<scaninfo>
  <data>
    <scaninfo XImagePos="26" YImagePos="74" ZImagePos="0" XMotorPos="18048" YMotorPos="61268" ZMotorPos="2058" FineFocusRange="none" CoarseFocusRange="none" ObjectLevel="none" OpticalFocusLevel="2058" FocusingType="Unfocused" Neighbours="none" NeighbourCoarsePoint="none"/>
  </data>
</scaninfo>
<scaninfo>
  <data>
    <scaninfo XImagePos="26" YImagePos="75" ZImagePos="0" XMotorPos="18048" YMotorPos="61792" ZMotorPos="2058" FineFocusRange="none" CoarseFocusRange="none" ObjectLevel="none" OpticalFocusLevel="2058" FocusingType="Unfocused" Neighbours="none" NeighbourCoarsePoint="none"/>
  </data>
</scaninfo>
<scaninfo>
  <data>
    <scaninfo XImagePos="26" YImagePos="73" ZImagePos="0" XMotorPos="18048" YMotorPos="60744" ZMotorPos="2059" FineFocusRange="none" CoarseFocusRange="none" ObjectLevel="none" OpticalFocusLevel="2059" FocusingType="Unfocused" Neighbours="none" NeighbourCoarsePoint="none"/>
  </data>
</scaninfo>
<scaninfo>
  <data>
    <scaninfo XImagePos="26" YImagePos="76" ZImagePos="0" XMotorPos="18048" YMotorPos="62316" ZMotorPos="2058" FineFocusRange="none" CoarseFocusRange="none" ObjectLevel="none" OpticalFocusLevel="2058" FocusingType="Unfocused" Neighbours="none" NeighbourCoarsePoint="none"/>
  </data>
</scaninfo>
<scaninfo>
  <data>
    <scaninfo XImagePos="26" YImagePos="77" ZImagePos="0" XMotorPos="18048" YMotorPos="62840" ZMotorPos="2058" FineFocusRange="none" CoarseFocusRange="none" ObjectLevel="none" OpticalFocusLevel="2058" FocusingType="Unfocused" Neighbours="none" NeighbourCoarsePoint="none"/>
  </data>
</scaninfo>
<scaninfo>
  <data>
    <scaninfo XImagePos="27" YImagePos="76" ZImagePos="0" XMotorPos="18680" YMotorPos="62316" ZMotorPos="2058" FineFocusRange="none" CoarseFocusRange="none" ObjectLevel="none" OpticalFocusLevel="2058" FocusingType="Unfocused" Neighbours="none" NeighbourCoarsePoint="none"/>
  </data>
</scaninfo>
<scaninfo>
  <data>
    <scaninfo XImagePos="27" YImagePos="72" ZImagePos="0" XMotorPos="18680" YMotorPos="60220" ZMotorPos="2060" FineFocusRange="none" CoarseFocusRange="none" ObjectLevel="none" OpticalFocusLevel="2060" FocusingType="Unfocused" Neighbours="none" NeighbourCoarsePoint="none"/>
  </data>
</scaninfo>
<scaninfo>
  <data>
    <scaninfo XImagePos="27" YImagePos="69" ZImagePos="0" XMotorPos="18680" YMotorPos="58648" ZMotorPos="2060" FineFocusRange="none" CoarseFocusRange="none" ObjectLevel="none" OpticalFocusLevel="2060" FocusingType="Unfocused" Neighbours="none" NeighbourCoarsePoint="none"/>
  </data>
</scaninfo>
<scaninfo>
  <data>
    <scaninfo XImagePos="27" YImagePos="70" ZImagePos="0" XMotorPos="18680" YMotorPos="59172" ZMotorPos="2060" FineFocusRange="none" CoarseFocusRange="none" ObjectLevel="none" OpticalFocusLevel="2060" FocusingType="Unfocused" Neighbours="none" NeighbourCoarsePoint="none"/>
  </data>
</scaninfo>
<scaninfo>
  <data>
    <scaninfo XImagePos="27" YImagePos="71" ZImagePos="0" XMotorPos="18680" YMotorPos="59696" ZMotorPos="2060" FineFocusRange="none" CoarseFocusRange="none" ObjectLevel="none" OpticalFocusLevel="2060" FocusingType="OptPartialRange" Neighbours="none" NeighbourCoarsePoint="none"/>
  </data>
</scaninfo>
<scaninfo>
  <data>
    <scaninfo XImagePos="26" YImagePos="72" ZImagePos="0" XMotorPos="18048" YMotorPos="60220" ZMotorPos="2060" FineFocusRange="none" CoarseFocusRange="none" ObjectLevel="none" OpticalFocusLevel="2060" FocusingType="Unfocused" Neighbours="none" NeighbourCoarsePoint="none"/>
  </data>
</scaninfo>
<scaninfo>
  <data>
    <scaninfo XImagePos="27" YImagePos="67" ZImagePos="0" XMotorPos="18680" YMotorPos="57600" ZMotorPos="2060" FineFocusRange="none" CoarseFocusRange="none" ObjectLevel="none" OpticalFocusLevel="2060" FocusingType="Unfocused" Neighbours="none" NeighbourCoarsePoint="none"/>
  </data>
</scaninfo>
<scaninfo>
  <data>
    <scaninfo XImagePos="26" YImagePos="71" ZImagePos="0" XMotorPos="18048" YMotorPos="59696" ZMotorPos="2060" FineFocusRange="none" CoarseFocusRange="none" ObjectLevel="none" OpticalFocusLevel="2060" FocusingType="Unfocused" Neighbours="none" NeighbourCoarsePoint="none"/>
  </data>
</scaninfo>
<scaninfo>
  <data>
    <scaninfo XImagePos="27" YImagePos="68" ZImagePos="0" XMotorPos="18680" YMotorPos="58124" ZMotorPos="2060" FineFocusRange="none" CoarseFocusRange="none" ObjectLevel="none" OpticalFocusLevel="2060" FocusingType="Unfocused" Neighbours="none" NeighbourCoarsePoint="none"/>
  </data>
</scaninfo>
<scaninfo>
  <data>
    <scaninfo XImagePos="27" YImagePos="74" ZImagePos="0" XMotorPos="18680" YMotorPos="61268" ZMotorPos="2058" FineFocusRange="none" CoarseFocusRange="none" ObjectLevel="none" OpticalFocusLevel="2058" FocusingType="Unfocused" Neighbours="none" NeighbourCoarsePoint="none"/>
  </data>
</scaninfo>
<scaninfo>
  <data>
    <scaninfo XImagePos="27" YImagePos="73" ZImagePos="0" XMotorPos="18680" YMotorPos="60744" ZMotorPos="2059" FineFocusRange="none" CoarseFocusRange="none" ObjectLevel="none" OpticalFocusLevel="2059" FocusingType="Unfocused" Neighbours="none" NeighbourCoarsePoint="none"/>
  </data>
</scaninfo>
<scaninfo>
  <data>
    <scaninfo XImagePos="27" YImagePos="75" ZImagePos="0" XMotorPos="18680" YMotorPos="61792" ZMotorPos="2058" FineFocusRange="none" CoarseFocusRange="none" ObjectLevel="none" OpticalFocusLevel="2058" FocusingType="Unfocused" Neighbours="none" NeighbourCoarsePoint="none"/>
  </data>
</scaninfo>
<scaninfo>
  <data>
    <scaninfo XImagePos="27" YImagePos="66" ZImagePos="0" XMotorPos="18680" YMotorPos="57076" ZMotorPos="2060" FineFocusRange="none" CoarseFocusRange="none" ObjectLevel="none" OpticalFocusLevel="2060" FocusingType="OptPartialRange" Neighbours="none" NeighbourCoarsePoint="none"/>
  </data>
</scaninfo>
<scaninfo>
  <data>
    <scaninfo XImagePos="27" YImagePos="64" ZImagePos="0" XMotorPos="18680" YMotorPos="56028" ZMotorPos="2061" FineFocusRange="none" CoarseFocusRange="none" ObjectLevel="none" OpticalFocusLevel="2061" FocusingType="Unfocused" Neighbours="none" NeighbourCoarsePoint="none"/>
  </data>
</scaninfo>
<scaninfo>
  <data>
    <scaninfo XImagePos="27" YImagePos="65" ZImagePos="0" XMotorPos="18680" YMotorPos="56552" ZMotorPos="2060" FineFocusRange="none" CoarseFocusRange="none" ObjectLevel="none" OpticalFocusLevel="2060" FocusingType="Unfocused" Neighbours="none" NeighbourCoarsePoint="none"/>
  </data>
</scaninfo>
<scaninfo>
  <data>
    <scaninfo XImagePos="27" YImagePos="61" ZImagePos="0" XMotorPos="18680" YMotorPos="54456" ZMotorPos="2063" FineFocusRange="none" CoarseFocusRange="none" ObjectLevel="none" OpticalFocusLevel="2063" FocusingType="OptPartialRange" Neighbours="none" NeighbourCoarsePoint="none"/>
  </data>
</scaninfo>
<scaninfo>
  <data>
    <scaninfo XImagePos="27" YImagePos="62" ZImagePos="0" XMotorPos="18680" YMotorPos="54980" ZMotorPos="2063" FineFocusRange="none" CoarseFocusRange="none" ObjectLevel="none" OpticalFocusLevel="2063" FocusingType="Unfocused" Neighbours="none" NeighbourCoarsePoint="none"/>
  </data>
</scaninfo>
<scaninfo>
  <data>
    <scaninfo XImagePos="27" YImagePos="63" ZImagePos="0" XMotorPos="18680" YMotorPos="55504" ZMotorPos="2062" FineFocusRange="none" CoarseFocusRange="none" ObjectLevel="none" OpticalFocusLevel="2062" FocusingType="Unfocused" Neighbours="none" NeighbourCoarsePoint="none"/>
  </data>
</scaninfo>
<scaninfo>
  <data>
    <scaninfo XImagePos="27" YImagePos="60" ZImagePos="0" XMotorPos="18680" YMotorPos="53932" ZMotorPos="2063" FineFocusRange="none" CoarseFocusRange="none" ObjectLevel="none" OpticalFocusLevel="2063" FocusingType="Unfocused" Neighbours="none" NeighbourCoarsePoint="none"/>
  </data>
</scaninfo>
<scaninfo>
  <data>
    <scaninfo XImagePos="27" YImagePos="58" ZImagePos="0" XMotorPos="18680" YMotorPos="52884" ZMotorPos="2063" FineFocusRange="none" CoarseFocusRange="none" ObjectLevel="none" OpticalFocusLevel="2063" FocusingType="Unfocused" Neighbours="none" NeighbourCoarsePoint="none"/>
  </data>
</scaninfo>
<scaninfo>
  <data>
    <scaninfo XImagePos="27" YImagePos="59" ZImagePos="0" XMotorPos="18680" YMotorPos="53408" ZMotorPos="2063" FineFocusRange="none" CoarseFocusRange="none" ObjectLevel="none" OpticalFocusLevel="2063" FocusingType="Unfocused" Neighbours="none" NeighbourCoarsePoint="none"/>
  </data>
</scaninfo>
<scaninfo>
  <data>
    <scaninfo XImagePos="28" YImagePos="59" ZImagePos="0" XMotorPos="19312" YMotorPos="53408" ZMotorPos="2063" FineFocusRange="none" CoarseFocusRange="none" ObjectLevel="none" OpticalFocusLevel="2063" FocusingType="Unfocused" Neighbours="none" NeighbourCoarsePoint="none"/>
  </data>
</scaninfo>
<scaninfo>
  <data>
    <scaninfo XImagePos="28" YImagePos="60" ZImagePos="0" XMotorPos="19312" YMotorPos="53932" ZMotorPos="2063" FineFocusRange="none" CoarseFocusRange="none" ObjectLevel="none" OpticalFocusLevel="2063" FocusingType="Unfocused" Neighbours="none" NeighbourCoarsePoint="none"/>
  </data>
</scaninfo>
<scaninfo>
  <data>
    <scaninfo XImagePos="28" YImagePos="63" ZImagePos="0" XMotorPos="19312" YMotorPos="55504" ZMotorPos="2062" FineFocusRange="none" CoarseFocusRange="none" ObjectLevel="none" OpticalFocusLevel="2062" FocusingType="Unfocused" Neighbours="none" NeighbourCoarsePoint="none"/>
  </data>
</scaninfo>
<scaninfo>
  <data>
    <scaninfo XImagePos="28" YImagePos="61" ZImagePos="0" XMotorPos="19312" YMotorPos="54456" ZMotorPos="2063" FineFocusRange="none" CoarseFocusRange="none" ObjectLevel="none" OpticalFocusLevel="2063" FocusingType="Unfocused" Neighbours="none" NeighbourCoarsePoint="none"/>
  </data>
</scaninfo>
<scaninfo>
  <data>
    <scaninfo XImagePos="28" YImagePos="62" ZImagePos="0" XMotorPos="19312" YMotorPos="54980" ZMotorPos="2063" FineFocusRange="none" CoarseFocusRange="none" ObjectLevel="none" OpticalFocusLevel="2063" FocusingType="Unfocused" Neighbours="none" NeighbourCoarsePoint="none"/>
  </data>
</scaninfo>
<scaninfo>
  <data>
    <scaninfo XImagePos="28" YImagePos="64" ZImagePos="0" XMotorPos="19312" YMotorPos="56028" ZMotorPos="2061" FineFocusRange="none" CoarseFocusRange="none" ObjectLevel="none" OpticalFocusLevel="2061" FocusingType="Unfocused" Neighbours="none" NeighbourCoarsePoint="none"/>
  </data>
</scaninfo>
<scaninfo>
  <data>
    <scaninfo XImagePos="28" YImagePos="65" ZImagePos="0" XMotorPos="19312" YMotorPos="56552" ZMotorPos="2060" FineFocusRange="none" CoarseFocusRange="none" ObjectLevel="none" OpticalFocusLevel="2060" FocusingType="Unfocused" Neighbours="none" NeighbourCoarsePoint="none"/>
  </data>
</scaninfo>
<scaninfo>
  <data>
    <scaninfo XImagePos="28" YImagePos="66" ZImagePos="0" XMotorPos="19312" YMotorPos="57076" ZMotorPos="2060" FineFocusRange="none" CoarseFocusRange="none" ObjectLevel="none" OpticalFocusLevel="2060" FocusingType="Unfocused" Neighbours="none" NeighbourCoarsePoint="none"/>
  </data>
</scaninfo>
<scaninfo>
  <data>
    <scaninfo XImagePos="28" YImagePos="70" ZImagePos="0" XMotorPos="19312" YMotorPos="59172" ZMotorPos="2060" FineFocusRange="none" CoarseFocusRange="none" ObjectLevel="none" OpticalFocusLevel="2060" FocusingType="Unfocused" Neighbours="none" NeighbourCoarsePoint="none"/>
  </data>
</scaninfo>
<scaninfo>
  <data>
    <scaninfo XImagePos="28" YImagePos="67" ZImagePos="0" XMotorPos="19312" YMotorPos="57600" ZMotorPos="2060" FineFocusRange="none" CoarseFocusRange="none" ObjectLevel="none" OpticalFocusLevel="2060" FocusingType="Unfocused" Neighbours="none" NeighbourCoarsePoint="none"/>
  </data>
</scaninfo>
<scaninfo>
  <data>
    <scaninfo XImagePos="28" YImagePos="68" ZImagePos="0" XMotorPos="19312" YMotorPos="58124" ZMotorPos="2060" FineFocusRange="none" CoarseFocusRange="none" ObjectLevel="none" OpticalFocusLevel="2060" FocusingType="Unfocused" Neighbours="none" NeighbourCoarsePoint="none"/>
  </data>
</scaninfo>
<scaninfo>
  <data>
    <scaninfo XImagePos="28" YImagePos="69" ZImagePos="0" XMotorPos="19312" YMotorPos="58648" ZMotorPos="2060" FineFocusRange="none" CoarseFocusRange="none" ObjectLevel="none" OpticalFocusLevel="2060" FocusingType="Unfocused" Neighbours="none" NeighbourCoarsePoint="none"/>
  </data>
</scaninfo>
<scaninfo>
  <data>
    <scaninfo XImagePos="28" YImagePos="75" ZImagePos="0" XMotorPos="19312" YMotorPos="61792" ZMotorPos="2058" FineFocusRange="none" CoarseFocusRange="none" ObjectLevel="none" OpticalFocusLevel="2058" FocusingType="Unfocused" Neighbours="none" NeighbourCoarsePoint="none"/>
  </data>
</scaninfo>
<scaninfo>
  <data>
    <scaninfo XImagePos="29" YImagePos="71" ZImagePos="0" XMotorPos="19944" YMotorPos="59696" ZMotorPos="2060" FineFocusRange="none" CoarseFocusRange="none" ObjectLevel="none" OpticalFocusLevel="2060" FocusingType="Unfocused" Neighbours="none" NeighbourCoarsePoint="none"/>
  </data>
</scaninfo>
<scaninfo>
  <data>
    <scaninfo XImagePos="29" YImagePos="72" ZImagePos="0" XMotorPos="19944" YMotorPos="60220" ZMotorPos="2060" FineFocusRange="none" CoarseFocusRange="none" ObjectLevel="none" OpticalFocusLevel="2060" FocusingType="Unfocused" Neighbours="none" NeighbourCoarsePoint="none"/>
  </data>
</scaninfo>
<scaninfo>
  <data>
    <scaninfo XImagePos="28" YImagePos="71" ZImagePos="0" XMotorPos="19312" YMotorPos="59696" ZMotorPos="2060" FineFocusRange="none" CoarseFocusRange="none" ObjectLevel="none" OpticalFocusLevel="2060" FocusingType="Unfocused" Neighbours="none" NeighbourCoarsePoint="none"/>
  </data>
</scaninfo>
<scaninfo>
  <data>
    <scaninfo XImagePos="28" YImagePos="72" ZImagePos="0" XMotorPos="19312" YMotorPos="60220" ZMotorPos="2060" FineFocusRange="none" CoarseFocusRange="none" ObjectLevel="none" OpticalFocusLevel="2060" FocusingType="Unfocused" Neighbours="none" NeighbourCoarsePoint="none"/>
  </data>
</scaninfo>
<scaninfo>
  <data>
    <scaninfo XImagePos="29" YImagePos="70" ZImagePos="0" XMotorPos="19944" YMotorPos="59172" ZMotorPos="2060" FineFocusRange="none" CoarseFocusRange="none" ObjectLevel="none" OpticalFocusLevel="2060" FocusingType="Unfocused" Neighbours="none" NeighbourCoarsePoint="none"/>
  </data>
</scaninfo>
<scaninfo>
  <data>
    <scaninfo XImagePos="28" YImagePos="73" ZImagePos="0" XMotorPos="19312" YMotorPos="60744" ZMotorPos="2059" FineFocusRange="none" CoarseFocusRange="none" ObjectLevel="none" OpticalFocusLevel="2059" FocusingType="Unfocused" Neighbours="none" NeighbourCoarsePoint="none"/>
  </data>
</scaninfo>
<scaninfo>
  <data>
    <scaninfo XImagePos="28" YImagePos="74" ZImagePos="0" XMotorPos="19312" YMotorPos="61268" ZMotorPos="2058" FineFocusRange="none" CoarseFocusRange="none" ObjectLevel="none" OpticalFocusLevel="2058" FocusingType="Unfocused" Neighbours="none" NeighbourCoarsePoint="none"/>
  </data>
</scaninfo>
<scaninfo>
  <data>
    <scaninfo XImagePos="29" YImagePos="73" ZImagePos="0" XMotorPos="19944" YMotorPos="60744" ZMotorPos="2059" FineFocusRange="none" CoarseFocusRange="none" ObjectLevel="none" OpticalFocusLevel="2059" FocusingType="Unfocused" Neighbours="none" NeighbourCoarsePoint="none"/>
  </data>
</scaninfo>
<scaninfo>
  <data>
    <scaninfo XImagePos="29" YImagePos="74" ZImagePos="0" XMotorPos="19944" YMotorPos="61268" ZMotorPos="2058" FineFocusRange="none" CoarseFocusRange="none" ObjectLevel="none" OpticalFocusLevel="2058" FocusingType="Unfocused" Neighbours="none" NeighbourCoarsePoint="none"/>
  </data>
</scaninfo>
<scaninfo>
  <data>
    <scaninfo XImagePos="29" YImagePos="69" ZImagePos="0" XMotorPos="19944" YMotorPos="58648" ZMotorPos="2060" FineFocusRange="none" CoarseFocusRange="none" ObjectLevel="none" OpticalFocusLevel="2060" FocusingType="Unfocused" Neighbours="none" NeighbourCoarsePoint="none"/>
  </data>
</scaninfo>
<scaninfo>
  <data>
    <scaninfo XImagePos="29" YImagePos="67" ZImagePos="0" XMotorPos="19944" YMotorPos="57600" ZMotorPos="2060" FineFocusRange="none" CoarseFocusRange="none" ObjectLevel="none" OpticalFocusLevel="2060" FocusingType="Unfocused" Neighbours="none" NeighbourCoarsePoint="none"/>
  </data>
</scaninfo>
<scaninfo>
  <data>
    <scaninfo XImagePos="29" YImagePos="68" ZImagePos="0" XMotorPos="19944" YMotorPos="58124" ZMotorPos="2060" FineFocusRange="none" CoarseFocusRange="none" ObjectLevel="none" OpticalFocusLevel="2060" FocusingType="Unfocused" Neighbours="none" NeighbourCoarsePoint="none"/>
  </data>
</scaninfo>
<scaninfo>
  <data>
    <scaninfo XImagePos="29" YImagePos="64" ZImagePos="0" XMotorPos="19944" YMotorPos="56028" ZMotorPos="2061" FineFocusRange="none" CoarseFocusRange="none" ObjectLevel="none" OpticalFocusLevel="2061" FocusingType="Unfocused" Neighbours="none" NeighbourCoarsePoint="none"/>
  </data>
</scaninfo>
<scaninfo>
  <data>
    <scaninfo XImagePos="29" YImagePos="65" ZImagePos="0" XMotorPos="19944" YMotorPos="56552" ZMotorPos="2060" FineFocusRange="none" CoarseFocusRange="none" ObjectLevel="none" OpticalFocusLevel="2060" FocusingType="Unfocused" Neighbours="none" NeighbourCoarsePoint="none"/>
  </data>
</scaninfo>
<scaninfo>
  <data>
    <scaninfo XImagePos="29" YImagePos="66" ZImagePos="0" XMotorPos="19944" YMotorPos="57076" ZMotorPos="2060" FineFocusRange="none" CoarseFocusRange="none" ObjectLevel="none" OpticalFocusLevel="2060" FocusingType="Unfocused" Neighbours="none" NeighbourCoarsePoint="none"/>
  </data>
</scaninfo>
<scaninfo>
  <data>
    <scaninfo XImagePos="29" YImagePos="62" ZImagePos="0" XMotorPos="19944" YMotorPos="54980" ZMotorPos="2063" FineFocusRange="none" CoarseFocusRange="none" ObjectLevel="none" OpticalFocusLevel="2063" FocusingType="Unfocused" Neighbours="none" NeighbourCoarsePoint="none"/>
  </data>
</scaninfo>
<scaninfo>
  <data>
    <scaninfo XImagePos="29" YImagePos="63" ZImagePos="0" XMotorPos="19944" YMotorPos="55504" ZMotorPos="2062" FineFocusRange="none" CoarseFocusRange="none" ObjectLevel="none" OpticalFocusLevel="2062" FocusingType="Unfocused" Neighbours="none" NeighbourCoarsePoint="none"/>
  </data>
</scaninfo>
<scaninfo>
  <data>
    <scaninfo XImagePos="29" YImagePos="60" ZImagePos="0" XMotorPos="19944" YMotorPos="53932" ZMotorPos="2063" FineFocusRange="none" CoarseFocusRange="none" ObjectLevel="none" OpticalFocusLevel="2063" FocusingType="Unfocused" Neighbours="none" NeighbourCoarsePoint="none"/>
  </data>
</scaninfo>
<scaninfo>
  <data>
    <scaninfo XImagePos="29" YImagePos="61" ZImagePos="0" XMotorPos="19944" YMotorPos="54456" ZMotorPos="2063" FineFocusRange="none" CoarseFocusRange="none" ObjectLevel="none" OpticalFocusLevel="2063" FocusingType="Unfocused" Neighbours="none" NeighbourCoarsePoint="none"/>
  </data>
</scaninfo>
<scaninfo>
  <data>
    <scaninfo XImagePos="30" YImagePos="61" ZImagePos="0" XMotorPos="20576" YMotorPos="54456" ZMotorPos="2063" FineFocusRange="none" CoarseFocusRange="none" ObjectLevel="none" OpticalFocusLevel="2063" FocusingType="Unfocused" Neighbours="none" NeighbourCoarsePoint="none"/>
  </data>
</scaninfo>
<scaninfo>
  <data>
    <scaninfo XImagePos="30" YImagePos="63" ZImagePos="0" XMotorPos="20576" YMotorPos="55504" ZMotorPos="2062" FineFocusRange="none" CoarseFocusRange="none" ObjectLevel="none" OpticalFocusLevel="2062" FocusingType="Unfocused" Neighbours="none" NeighbourCoarsePoint="none"/>
  </data>
</scaninfo>
<scaninfo>
  <data>
    <scaninfo XImagePos="30" YImagePos="62" ZImagePos="0" XMotorPos="20576" YMotorPos="54980" ZMotorPos="2062" FineFocusRange="none" CoarseFocusRange="none" ObjectLevel="none" OpticalFocusLevel="2062" FocusingType="Unfocused" Neighbours="none" NeighbourCoarsePoint="none"/>
  </data>
</scaninfo>
<scaninfo>
  <data>
    <scaninfo XImagePos="30" YImagePos="64" ZImagePos="0" XMotorPos="20576" YMotorPos="56028" ZMotorPos="2061" FineFocusRange="none" CoarseFocusRange="none" ObjectLevel="none" OpticalFocusLevel="2061" FocusingType="OptPartialRange" Neighbours="none" NeighbourCoarsePoint="none"/>
  </data>
</scaninfo>
<scaninfo>
  <data>
    <scaninfo XImagePos="30" YImagePos="65" ZImagePos="0" XMotorPos="20576" YMotorPos="56552" ZMotorPos="2061" FineFocusRange="none" CoarseFocusRange="none" ObjectLevel="none" OpticalFocusLevel="2061" FocusingType="Unfocused" Neighbours="none" NeighbourCoarsePoint="none"/>
  </data>
</scaninfo>
<scaninfo>
  <data>
    <scaninfo XImagePos="30" YImagePos="69" ZImagePos="0" XMotorPos="20576" YMotorPos="58648" ZMotorPos="2060" FineFocusRange="none" CoarseFocusRange="none" ObjectLevel="none" OpticalFocusLevel="2060" FocusingType="Unfocused" Neighbours="none" NeighbourCoarsePoint="none"/>
  </data>
</scaninfo>
<scaninfo>
  <data>
    <scaninfo XImagePos="30" YImagePos="70" ZImagePos="0" XMotorPos="20576" YMotorPos="59172" ZMotorPos="2060" FineFocusRange="none" CoarseFocusRange="none" ObjectLevel="none" OpticalFocusLevel="2060" FocusingType="Unfocused" Neighbours="none" NeighbourCoarsePoint="none"/>
  </data>
</scaninfo>
<scaninfo>
  <data>
    <scaninfo XImagePos="30" YImagePos="71" ZImagePos="0" XMotorPos="20576" YMotorPos="59696" ZMotorPos="2060" FineFocusRange="none" CoarseFocusRange="none" ObjectLevel="none" OpticalFocusLevel="2060" FocusingType="Unfocused" Neighbours="none" NeighbourCoarsePoint="none"/>
  </data>
</scaninfo>
<scaninfo>
  <data>
    <scaninfo XImagePos="31" YImagePos="69" ZImagePos="0" XMotorPos="21208" YMotorPos="58648" ZMotorPos="2061" FineFocusRange="none" CoarseFocusRange="none" ObjectLevel="none" OpticalFocusLevel="2061" FocusingType="Unfocused" Neighbours="none" NeighbourCoarsePoint="none"/>
  </data>
</scaninfo>
<scaninfo>
  <data>
    <scaninfo XImagePos="31" YImagePos="68" ZImagePos="0" XMotorPos="21208" YMotorPos="58124" ZMotorPos="2061" FineFocusRange="none" CoarseFocusRange="none" ObjectLevel="none" OpticalFocusLevel="2061" FocusingType="Unfocused" Neighbours="none" NeighbourCoarsePoint="none"/>
  </data>
</scaninfo>
<scaninfo>
  <data>
    <scaninfo XImagePos="31" YImagePos="63" ZImagePos="0" XMotorPos="21208" YMotorPos="55504" ZMotorPos="2062" FineFocusRange="none" CoarseFocusRange="none" ObjectLevel="none" OpticalFocusLevel="2062" FocusingType="Unfocused" Neighbours="none" NeighbourCoarsePoint="none"/>
  </data>
</scaninfo>
<scaninfo>
  <data>
    <scaninfo XImagePos="30" YImagePos="66" ZImagePos="0" XMotorPos="20576" YMotorPos="57076" ZMotorPos="2061" FineFocusRange="none" CoarseFocusRange="none" ObjectLevel="none" OpticalFocusLevel="2061" FocusingType="Unfocused" Neighbours="none" NeighbourCoarsePoint="none"/>
  </data>
</scaninfo>
<scaninfo>
  <data>
    <scaninfo XImagePos="31" YImagePos="67" ZImagePos="0" XMotorPos="21208" YMotorPos="57600" ZMotorPos="2062" FineFocusRange="none" CoarseFocusRange="none" ObjectLevel="none" OpticalFocusLevel="2062" FocusingType="Unfocused" Neighbours="none" NeighbourCoarsePoint="none"/>
  </data>
</scaninfo>
<scaninfo>
  <data>
    <scaninfo XImagePos="31" YImagePos="64" ZImagePos="0" XMotorPos="21208" YMotorPos="56028" ZMotorPos="2062" FineFocusRange="none" CoarseFocusRange="none" ObjectLevel="none" OpticalFocusLevel="2062" FocusingType="Unfocused" Neighbours="none" NeighbourCoarsePoint="none"/>
  </data>
</scaninfo>
<scaninfo>
  <data>
    <scaninfo XImagePos="30" YImagePos="72" ZImagePos="0" XMotorPos="20576" YMotorPos="60220" ZMotorPos="2060" FineFocusRange="none" CoarseFocusRange="none" ObjectLevel="none" OpticalFocusLevel="2060" FocusingType="Unfocused" Neighbours="none" NeighbourCoarsePoint="none"/>
  </data>
</scaninfo>
<scaninfo>
  <data>
    <scaninfo XImagePos="30" YImagePos="73" ZImagePos="0" XMotorPos="20576" YMotorPos="60744" ZMotorPos="2059" FineFocusRange="none" CoarseFocusRange="none" ObjectLevel="none" OpticalFocusLevel="2059" FocusingType="Unfocused" Neighbours="none" NeighbourCoarsePoint="none"/>
  </data>
</scaninfo>
<scaninfo>
  <data>
    <scaninfo XImagePos="30" YImagePos="67" ZImagePos="0" XMotorPos="20576" YMotorPos="57600" ZMotorPos="2061" FineFocusRange="none" CoarseFocusRange="none" ObjectLevel="none" OpticalFocusLevel="2061" FocusingType="Unfocused" Neighbours="none" NeighbourCoarsePoint="none"/>
  </data>
</scaninfo>
<scaninfo>
  <data>
    <scaninfo XImagePos="30" YImagePos="68" ZImagePos="0" XMotorPos="20576" YMotorPos="58124" ZMotorPos="2061" FineFocusRange="none" CoarseFocusRange="none" ObjectLevel="none" OpticalFocusLevel="2061" FocusingType="Unfocused" Neighbours="none" NeighbourCoarsePoint="none"/>
  </data>
</scaninfo>
<scaninfo>
  <data>
    <scaninfo XImagePos="31" YImagePos="66" ZImagePos="0" XMotorPos="21208" YMotorPos="57076" ZMotorPos="2062" FineFocusRange="none" CoarseFocusRange="none" ObjectLevel="none" OpticalFocusLevel="2062" FocusingType="Unfocused" Neighbours="none" NeighbourCoarsePoint="none"/>
  </data>
</scaninfo>
<scaninfo>
  <data>
    <scaninfo XImagePos="31" YImagePos="65" ZImagePos="0" XMotorPos="21208" YMotorPos="56552" ZMotorPos="2062" FineFocusRange="none" CoarseFocusRange="none" ObjectLevel="none" OpticalFocusLevel="2062" FocusingType="Unfocused" Neighbours="none" NeighbourCoarsePoint="none"/>
  </data>
</scaninfo>
