# Supplementary material for: The molecular mechanism of circRHOBTB3 inhibits the proliferation and invasion of epithelial ovarian cancer by serving as the ceRNA of miR-23a-3p
Source: J Ovarian Res. 2022 Jun 1;15:66. doi: 10.1186/s13048-022-00979-1 (PMC9158168; doi:10.1186/s13048-022-00979-1)
Supplement: Supplementary file 4 — Additional file 4. [file 13048_2022_979_MOESM4_ESM.zip › parafferin section FISH/sections/FISH circ-0007444 green+mir-23a-3pred/Data0019.dat]

01.02D38C527965A84C12AD183E65C339C6210000019000000000000000000000000000000000000000000000000000000000000000000000000000000000000000000000000000000000000000000000000000000000000000000000000000000000000000000000000000000000000000000000000000000000000000000000000000000000000000000000000000000000000<profileInfo>
  <header>
    <general>
      <field name="ProfileType"   type="text" comm="Brightfield or Fluorescence profile" />
      <field name="ProfileName"   type="text" comm="Name of the prifile" />
    </general>
    <specific>
      <field name="FluorfieldJPGQuality"              type="num"  comm="Quality of fluorescent scanned JPG pictures"   />
      <field name="FluorJPGQuality"                    type="num"  comm="Quality of fluorescent scanned JPG pictures"   />
      <field name="CreateHierarchicalSlidePath"        type="bool" comm="Slide path is hierarchical"               />
      <field name="PreviewType"                        type="text" comm="Preview type"                             />
      <field name="UseCoverslipCut"                    type="bool" comm="Use coverslip cut"                        />
      <field name="CoverslipLeft"                      type="num"  comm="Coverslip left"                           />
      <field name="CoverslipTop"                       type="num"  comm="Coverslip top"                            />
      <field name="CoverslipRight"                     type="num"  comm="Coverslip right"                          />
      <field name="CoverslipBottom"                    type="num"  comm="Coverslip bottom"                         />
      <field name="LimitingTheRange"                   type="bool" comm="Limiting the range"                       />
      <field name="LowerLimit"                         type="num"  comm="Lower limit"                              />
      <field name="UpperLimit"                         type="num"  comm="Upper limit"                              />
      <field name="FocusMapCreatingStep"               type="num"  comm="Focus map creating step"                  />
      <field name="MaximumExposureTime"                type="num"  comm="Maximum exposure time"                    />
      <field name="IndividualExpTimeForSpots"          type="num"  comm="Individual exp time for spots"            />
      <field name="FilterChangeOnFOV"                  type="bool" comm="Filter change on FOV"                     />
      <field name="ScanningModeAuto"                   type="bool" comm="Scanning mode auto"                       />
      <field name="PreviewThresholdFluor"              type="bool" comm="Preview threshold value fluor"            />
      <field name="FocusingType"                       type="num"  comm="Focusing Type"                            />
      <field name="IsDatabaseSelected"                 type="bool" comm="Is database selected"                     />
      <field name="Stitching"                          type="bool" comm="Stitching"                                />
      <field name="FocusQuality"                       type="bool" comm="Save focus quality"                       />
      <field name="UseManualFocus"                     type="bool" comm="Use manual focus"                         />
      <field name="UseManualExposureTime"              type="bool" comm="Use manual exposure time"                 />
      <field name="ManualFocusType"                    type="text" comm="Manual focus type"                        />
      <field name="CoarseFocusValue"                   type="long" comm="Coarse focus value"                       />
      <field name="OptimizedSlideVisualization"        type="bool" comm="Optimized slide visualization"            />
      <field name="StoredPreviewPath"                  type="text" comm="Stored preview path"                      />
      <field name="ScanMapDilation"                    type="num"  comm="Scan map dilation"                        />
    </specific>
  </header>
</profileInfo>
