# Supplementary material for: The molecular mechanism of circRHOBTB3 inhibits the proliferation and invasion of epithelial ovarian cancer by serving as the ceRNA of miR-23a-3p
Source: J Ovarian Res. 2022 Jun 1;15:66. doi: 10.1186/s13048-022-00979-1 (PMC9158168; doi:10.1186/s13048-022-00979-1)
Supplement: Supplementary file 4 — Additional file 4. [file 13048_2022_979_MOESM4_ESM.zip › parafferin section FISH/sections/FISH circ-0007444 green+mir-23a-3pred/Data0020.dat]

01.02D38C527965A84C12AD183E65C339C6210000020000000000000000000000000000000000000000000000000000000000000000000000000000000000000000000000000000000000000000000000000000000000000000000000000000000000000000000000000000000000000000000000000000000000000000000000000000000000000000000000000000000000000<profileInfo>
  <data>
    <profileInfo ProfileType="<-- 无配置文件 -->" ProfileName="<-- 无配置文件 -->"compressionModeFluor="JPG" JPGQuality="80" PreviewType="Saved" UseCoverslipCut="1" CoverslipLeft="0" CoverslipTop="56" CoverslipRight="234" CoverslipBottom="500" LimitingTheRange="1" LowerLimit="2050" UpperLimit="2065"  FocusMapCreatingStep="5" MaximumExposureTime="2000000" FilterChangeOnFOV="0" ScanningModeAuto="0" PreviewThresholdFluor="71" FocusingType="2" IsDatabaseSelected="0" StoredPreviewPath=""  </data>
</profileInfo>
