# Supplementary material for: The molecular mechanism of circRHOBTB3 inhibits the proliferation and invasion of epithelial ovarian cancer by serving as the ceRNA of miR-23a-3p
Source: J Ovarian Res. 2022 Jun 1;15:66. doi: 10.1186/s13048-022-00979-1 (PMC9158168; doi:10.1186/s13048-022-00979-1)
Supplement: Supplementary file 4 — Additional file 4. [file 13048_2022_979_MOESM4_ESM.zip › parafferin section FISH/sections/FISH circ-0007444 green+mir-23a-3pred/Slidedat.ini]

[GENERAL]
SLIDE_VERSION = 01.03
SLIDE_NAME = 数字切片01
PROJECT_NAME = ProjectName
SLIDE_ID = D38C527965A84C12AD183E65C339C621
IMAGENUMBER_X = 304
IMAGENUMBER_Y = 792
SLIDE_CREATION_FINISHED = True
CURRENT_SLIDE_VERSION = 2.2
IMAGE_OVERLAP_MICROMETERS_X = 0
IMAGE_OVERLAP_MICROMETERS_Y = 0
SLIDE_POSITION_X = 0
SLIDE_POSITION_Y = 0
SLIDE_CONTENT = DIGITAL_SLIDE
SLIDE_CREATIONDATETIME = 16/11/2021 08:16:49
VIMSLIDE_CAMERA_REAL_BITDEPTH = 16
CONFOCAL = NO
DISK_POSITION = 0
FOCUS_MAP = AUTO
FOCUS_LIMIT = ENABLED
FOCUS_LIMIT_LO = 2050
FOCUS_LIMIT_UP = 2065
FLAT_FIELD_CORRECTION = ENABLED
COMPENSATION_ALGORITHM = Intensity statistics
EXTENDED_FOCUS_ALGORITHM = FL Image
VIMSLIDE_SLIDE_BITDEPTH = 8
CAMERA_TYPE = Point Grey GS3-U3-51S5M-C
ADAPTER_SIZE = 0.63
OPTOVAR_SIZE = 1
OBJECTIVE_MAGNIFICATION = 20
OBJECTIVE_NAME = Plan-Apochromat
SLIDE_TYPE = SLIDE_TYPE_FLUORESCENCE
SCANNING_ALGORITM = 1
FOCUS_PLANE_FINDING_STEP = 3
FOCUS_MAP_CREATING_STEP = 5
MAXIMUM_EXPOSURE_TIME = 2000000
FUCUSING_TYPE = 2
CameraImageDivisionsPerSide = 8
[HIERARCHICAL]
INDEXFILE = Index.dat
PAGEELEMENTCOUNT = 128
PAGELENGTH = 2048
HIER_COUNT = 4
NONHIER_COUNT = 4
HIER_0_NAME = Slide zoom level
HIER_0_COUNT = 9
HIER_0_DEFAULT = 0
HIER_0_SECTION = LAYER_0_SECTION
HIER_0_VAL_0 = ZoomLevel_0
HIER_0_VAL_0_SECTION = LAYER_0_LEVEL_0_SECTION
HIER_0_VAL_1 = ZoomLevel_1
HIER_0_VAL_1_SECTION = LAYER_0_LEVEL_1_SECTION
HIER_0_VAL_2 = ZoomLevel_2
HIER_0_VAL_2_SECTION = LAYER_0_LEVEL_2_SECTION
HIER_0_VAL_3 = ZoomLevel_3
HIER_0_VAL_3_SECTION = LAYER_0_LEVEL_3_SECTION
HIER_0_VAL_4 = ZoomLevel_4
HIER_0_VAL_4_SECTION = LAYER_0_LEVEL_4_SECTION
HIER_0_VAL_5 = ZoomLevel_5
HIER_0_VAL_5_SECTION = LAYER_0_LEVEL_5_SECTION
HIER_0_VAL_6 = ZoomLevel_6
HIER_0_VAL_6_SECTION = LAYER_0_LEVEL_6_SECTION
HIER_0_VAL_7 = ZoomLevel_7
HIER_0_VAL_7_SECTION = LAYER_0_LEVEL_7_SECTION
HIER_0_VAL_8 = ZoomLevel_8
HIER_0_VAL_8_SECTION = LAYER_0_LEVEL_8_SECTION
HIER_1_NAME = Slide filter level
HIER_1_COUNT = 3
HIER_1_DEFAULT = 0
HIER_1_SECTION = LAYER_1_SECTION
HIER_1_VAL_0 = FilterLevel_0
HIER_1_VAL_0_SECTION = LAYER_1_LEVEL_0_SECTION
HIER_1_VAL_1 = FilterLevel_1
HIER_1_VAL_1_SECTION = LAYER_1_LEVEL_1_SECTION
HIER_1_VAL_2 = FilterLevel_2
HIER_1_VAL_2_SECTION = LAYER_1_LEVEL_2_SECTION
HIER_2_NAME = Microscope focus level
HIER_2_COUNT = 1
HIER_2_DEFAULT = 0
HIER_2_SECTION = LAYER_2_SECTION
HIER_2_VAL_0 = ExtFocusLevel
HIER_2_VAL_0_SECTION = LAYER_2_LEVEL_0_SECTION
HIER_3_NAME = Scan info layer
HIER_3_COUNT = 2
HIER_3_DEFAULT = 0
HIER_3_SECTION = LAYER_3_SECTION
HIER_3_VAL_0 = ScanInfoLayer_DefaultLevel
HIER_3_VAL_0_SECTION = LAYER_3_LEVEL_0_SECTION
HIER_3_VAL_1 = ScanInfoLayer_XMLInfoLevel
HIER_3_VAL_1_SECTION = LAYER_3_LEVEL_1_SECTION
NONHIER_0_NAME = Scan data layer
NONHIER_0_COUNT = 10
NONHIER_0_SECTION = NONHIERLAYER_0_SECTION
NONHIER_0_VAL_0 = ScanDataLayer_ScanMap
NONHIER_0_VAL_0_SECTION = NONHIERLAYER_0_LEVEL_0_SECTION
NONHIER_0_VAL_0_IMAGENUMBER_X = 1
NONHIER_0_VAL_0_IMAGENUMBER_Y = 1
NONHIER_0_VAL_1 = ScanDataLayer_XMLInfoHeader
NONHIER_0_VAL_1_SECTION = NONHIERLAYER_0_LEVEL_1_SECTION
NONHIER_0_VAL_1_IMAGENUMBER_X = 1
NONHIER_0_VAL_1_IMAGENUMBER_Y = 1
NONHIER_0_VAL_2 = ScanDataLayer_SlideThumbnail
NONHIER_0_VAL_2_SECTION = NONHIERLAYER_0_LEVEL_2_SECTION
NONHIER_0_VAL_2_IMAGENUMBER_X = 1
NONHIER_0_VAL_2_IMAGENUMBER_Y = 1
NONHIER_0_VAL_3 = ScanDataLayer_SlideBarcode
NONHIER_0_VAL_3_SECTION = NONHIERLAYER_0_LEVEL_3_SECTION
NONHIER_0_VAL_3_IMAGENUMBER_X = 1
NONHIER_0_VAL_3_IMAGENUMBER_Y = 1
NONHIER_0_VAL_4 = ScanDataLayer_SlidePreview
NONHIER_0_VAL_4_SECTION = NONHIERLAYER_0_LEVEL_4_SECTION
NONHIER_0_VAL_4_IMAGENUMBER_X = 1
NONHIER_0_VAL_4_IMAGENUMBER_Y = 1
NONHIER_0_VAL_5 = ScanDataLayer_StagePositionMap
NONHIER_0_VAL_5_SECTION = NONHIERLAYER_0_LEVEL_5_SECTION
NONHIER_0_VAL_5_IMAGENUMBER_X = 1
NONHIER_0_VAL_5_IMAGENUMBER_Y = 1
NONHIER_0_VAL_6 = ScanDataLayer_Empty
NONHIER_0_VAL_6_SECTION = NONHIERLAYER_0_LEVEL_6_SECTION
NONHIER_0_VAL_6_IMAGENUMBER_X = 1
NONHIER_0_VAL_6_IMAGENUMBER_Y = 1
NONHIER_0_VAL_7 = ProfileXMLHeader
NONHIER_0_VAL_7_SECTION = NONHIERLAYER_0_LEVEL_7_SECTION
NONHIER_0_VAL_7_IMAGENUMBER_X = 1
NONHIER_0_VAL_7_IMAGENUMBER_Y = 1
NONHIER_0_VAL_8 = ProfileXML
NONHIER_0_VAL_8_SECTION = NONHIERLAYER_0_LEVEL_8_SECTION
NONHIER_0_VAL_8_IMAGENUMBER_X = 1
NONHIER_0_VAL_8_IMAGENUMBER_Y = 1
NONHIER_0_VAL_9 = ScannedFOVsMap
NONHIER_0_VAL_9_SECTION = NONHIERLAYER_0_LEVEL_9_SECTION
NONHIER_0_VAL_9_IMAGENUMBER_X = 1
NONHIER_0_VAL_9_IMAGENUMBER_Y = 1
NONHIER_1_NAME = StitchingLayer
NONHIER_1_COUNT = 1
NONHIER_1_SECTION = NONHIERLAYER_1_SECTION
NONHIER_1_VAL_0 = DataLevel_V1.0
NONHIER_1_VAL_0_SECTION = NONHIERLAYER_1_LEVEL_0_SECTION
NONHIER_1_VAL_0_IMAGENUMBER_X = 1
NONHIER_1_VAL_0_IMAGENUMBER_Y = 1
NONHIER_2_NAME = StitchingIntensityLayer
NONHIER_2_COUNT = 1
NONHIER_2_SECTION = NONHIERLAYER_2_SECTION
NONHIER_2_VAL_0 = StitchingIntensityLevel
NONHIER_2_VAL_0_SECTION = NONHIERLAYER_2_LEVEL_0_SECTION
NONHIER_2_VAL_0_IMAGENUMBER_X = 2
NONHIER_2_VAL_0_IMAGENUMBER_Y = 1
NONHIER_3_NAME = VIMSLIDE_HISTOGRAM_DATA
NONHIER_3_COUNT = 1
NONHIER_3_SECTION = NONHIERLAYER_3_SECTION
NONHIER_3_VAL_0 = default
NONHIER_3_VAL_0_SECTION = NONHIERLAYER_3_LEVEL_0_SECTION
NONHIER_3_VAL_0_IMAGENUMBER_X = 1
NONHIER_3_VAL_0_IMAGENUMBER_Y = 1
[DATAFILE]
FILE_COUNT = 21
FILE_0 = Data0000.dat
FILE_1 = Data0001.dat
FILE_2 = Data0002.dat
FILE_3 = Data0003.dat
FILE_4 = Data0004.dat
FILE_5 = Data0005.dat
FILE_6 = Data0006.dat
FILE_7 = Data0007.dat
FILE_8 = Data0008.dat
FILE_9 = Data0009.dat
FILE_10 = Data0010.dat
FILE_11 = Data0011.dat
FILE_12 = Data0012.dat
FILE_13 = Data0013.dat
FILE_14 = Data0014.dat
FILE_15 = Data0015.dat
FILE_16 = Data0016.dat
FILE_17 = Data0017.dat
FILE_18 = Data0018.dat
FILE_19 = Data0019.dat
FILE_20 = Data0020.dat
[LAYER_0_LEVEL_0_SECTION]
IMAGE_FILL_COLOR_BGR = 8421504
MICROMETER_PER_PIXEL_X = 0.273809523809524
MICROMETER_PER_PIXEL_Y = 0.273809523809524
DIGITIZER_WIDTH = 306
DIGITIZER_HEIGHT = 256
OVERLAP_X = 125.217391304348
OVERLAP_Y = 125.217391304348
IMAGE_CONCAT_FACTOR = 0
IMAGE_FORMAT = JPEG
IMAGE_COMPRESSION_FACTOR = 80
[LAYER_0_LEVEL_1_SECTION]
IMAGE_FILL_COLOR_BGR = 8421504
MICROMETER_PER_PIXEL_X = 0.547383411195804
MICROMETER_PER_PIXEL_Y = 0.547334422334422
DIGITIZER_WIDTH = 306
DIGITIZER_HEIGHT = 256
OVERLAP_X = 62.608695652174
OVERLAP_Y = 62.608695652174
IMAGE_CONCAT_FACTOR = 1
IMAGE_FORMAT = JPEG
IMAGE_COMPRESSION_FACTOR = 80
[LAYER_0_LEVEL_2_SECTION]
IMAGE_FILL_COLOR_BGR = 8421504
MICROMETER_PER_PIXEL_X = 1.09476682239161
MICROMETER_PER_PIXEL_Y = 1.09466884466884
DIGITIZER_WIDTH = 306
DIGITIZER_HEIGHT = 256
OVERLAP_X = 31.304347826087
OVERLAP_Y = 31.304347826087
IMAGE_CONCAT_FACTOR = 1
IMAGE_FORMAT = JPEG
IMAGE_COMPRESSION_FACTOR = 80
[LAYER_0_LEVEL_3_SECTION]
IMAGE_FILL_COLOR_BGR = 8421504
MICROMETER_PER_PIXEL_X = 2.18862813045535
MICROMETER_PER_PIXEL_Y = 2.18825278463534
DIGITIZER_WIDTH = 306
DIGITIZER_HEIGHT = 256
OVERLAP_X = 15.6521739130435
OVERLAP_Y = 15.6521739130435
IMAGE_CONCAT_FACTOR = 1
IMAGE_FORMAT = JPEG
IMAGE_COMPRESSION_FACTOR = 80
[LAYER_0_LEVEL_4_SECTION]
IMAGE_FILL_COLOR_BGR = 8421504
MICROMETER_PER_PIXEL_X = 4.37545788118148
MICROMETER_PER_PIXEL_Y = 4.37435389494951
DIGITIZER_WIDTH = 306
DIGITIZER_HEIGHT = 256
OVERLAP_X = 7.82608695652175
OVERLAP_Y = 7.82608695652175
IMAGE_CONCAT_FACTOR = 1
IMAGE_FORMAT = JPEG
IMAGE_COMPRESSION_FACTOR = 80
[LAYER_0_LEVEL_5_SECTION]
IMAGE_FILL_COLOR_BGR = 8421504
MICROMETER_PER_PIXEL_X = 8.74733225877477
MICROMETER_PER_PIXEL_Y = 8.74442340802345
DIGITIZER_WIDTH = 306
DIGITIZER_HEIGHT = 256
OVERLAP_X = 3.91304347826087
OVERLAP_Y = 3.91304347826087
IMAGE_CONCAT_FACTOR = 1
IMAGE_FORMAT = JPEG
IMAGE_COMPRESSION_FACTOR = 80
[LAYER_0_LEVEL_6_SECTION]
IMAGE_FILL_COLOR_BGR = 8421504
MICROMETER_PER_PIXEL_X = 17.4875121608375
MICROMETER_PER_PIXEL_Y = 17.4802989925787
DIGITIZER_WIDTH = 306
DIGITIZER_HEIGHT = 256
OVERLAP_X = 1.95652173913044
OVERLAP_Y = 1.95652173913044
IMAGE_CONCAT_FACTOR = 1
IMAGE_FORMAT = JPEG
IMAGE_COMPRESSION_FACTOR = 80
[LAYER_0_LEVEL_7_SECTION]
IMAGE_FILL_COLOR_BGR = 8421504
MICROMETER_PER_PIXEL_X = 34.9607371385371
MICROMETER_PER_PIXEL_Y = 34.9435273806724
DIGITIZER_WIDTH = 306
DIGITIZER_HEIGHT = 256
OVERLAP_X = 0.978260869565219
OVERLAP_Y = 0.978260869565219
IMAGE_CONCAT_FACTOR = 1
IMAGE_FORMAT = JPEG
IMAGE_COMPRESSION_FACTOR = 80
[LAYER_0_LEVEL_8_SECTION]
IMAGE_FILL_COLOR_BGR = 8421504
MICROMETER_PER_PIXEL_X = 69.9214742770743
MICROMETER_PER_PIXEL_Y = 69.8870547613447
DIGITIZER_WIDTH = 306
DIGITIZER_HEIGHT = 256
OVERLAP_X = 0.489130434782609
OVERLAP_Y = 0.489130434782609
IMAGE_CONCAT_FACTOR = 1
IMAGE_FORMAT = JPEG
IMAGE_COMPRESSION_FACTOR = 80
[LAYER_1_LEVEL_0_SECTION]
ZSTACK_STEP_COUNT = 0
ZSTACK_FIRST_LEVEL = 0
FILTER_NAME = DAPI
ZDIFF = 1.91999999999999
XDIFF = 0
YDIFF = 0
COLOR_R = 0
COLOR_G = 0
COLOR_B = 255
USE_RED_CHANNEL = True
USE_GREEN_CHANNEL = False
USE_BLUE_CHANNEL = False
FILTER_REAL_POSITION = 0
IS_MASTER_FILTER = True
STORING_CHANNEL_NUMBER = 0
IS_STITCHING_FILTER = True
ACTIVE = ON
MODIFY = ON
THRESHOLD = 0
DATA_IN_THIS_FILTER_LEVEL = FilterLevel_0
EXPOSUREPERCENTAGE = 100
DIGITALGAIN = 0
EXPOSURE_TIME = 16914
EXCITATIONPERCENTAGE = 100
EXTENDED_STEP_SIZE = 0
EXTENDED_STEP_COUNT = 1
VIMSLIDE_HISTOGRAM_DATA_CHANNEL_SIZE = 256
EXCITATION_WAVELENGTH = 0
EXCITATION_BANDWIDTH = 0
EMISSION_WAVELENGTH = 0
EMISSION_BANDWIDTH = 0
OPTIMAL_HISTOGRAM_MINVAL = 0
OPTIMAL_HISTOGRAM_MAXVAL = 1
BRIGHTNESS = 98
CONTRAST = 106
GAMMA = 1
MODIFIED_COLOR_R = 0
MODIFIED_COLOR_G = 0
MODIFIED_COLOR_B = 255
[LAYER_1_LEVEL_1_SECTION]
ZSTACK_STEP_COUNT = 0
ZSTACK_FIRST_LEVEL = 0
FILTER_NAME = SpGreen
ZDIFF = 0.280000000000001
XDIFF = 0
YDIFF = 0
COLOR_R = 0
COLOR_G = 255
COLOR_B = 0
USE_RED_CHANNEL = True
USE_GREEN_CHANNEL = False
USE_BLUE_CHANNEL = False
FILTER_REAL_POSITION = 1
IS_MASTER_FILTER = False
STORING_CHANNEL_NUMBER = 1
IS_STITCHING_FILTER = False
ACTIVE = ON
MODIFY = ON
THRESHOLD = 0
DATA_IN_THIS_FILTER_LEVEL = FilterLevel_0
EXPOSUREPERCENTAGE = 100
DIGITALGAIN = 2
EXPOSURE_TIME = 80000
EXCITATIONPERCENTAGE = 100
EXTENDED_STEP_SIZE = 0
EXTENDED_STEP_COUNT = 1
VIMSLIDE_HISTOGRAM_DATA_CHANNEL_SIZE = 256
EXCITATION_WAVELENGTH = 0
EXCITATION_BANDWIDTH = 0
EMISSION_WAVELENGTH = 0
EMISSION_BANDWIDTH = 0
OPTIMAL_HISTOGRAM_MINVAL = 0
OPTIMAL_HISTOGRAM_MAXVAL = 1
BRIGHTNESS = 57
CONTRAST = 40
GAMMA = 1
MODIFIED_COLOR_R = 0
MODIFIED_COLOR_G = 255
MODIFIED_COLOR_B = 0
[LAYER_1_LEVEL_2_SECTION]
ZSTACK_STEP_COUNT = 0
ZSTACK_FIRST_LEVEL = 0
FILTER_NAME = SpOrange
ZDIFF = 0.280000000000001
XDIFF = 0
YDIFF = 0
COLOR_R = 255
COLOR_G = 0
COLOR_B = 0
USE_RED_CHANNEL = True
USE_GREEN_CHANNEL = False
USE_BLUE_CHANNEL = False
FILTER_REAL_POSITION = 2
IS_MASTER_FILTER = False
STORING_CHANNEL_NUMBER = 2
IS_STITCHING_FILTER = False
ACTIVE = ON
MODIFY = ON
THRESHOLD = 0
DATA_IN_THIS_FILTER_LEVEL = FilterLevel_0
EXPOSUREPERCENTAGE = 100
DIGITALGAIN = 2
EXPOSURE_TIME = 80000
EXCITATIONPERCENTAGE = 100
EXTENDED_STEP_SIZE = 0
EXTENDED_STEP_COUNT = 1
VIMSLIDE_HISTOGRAM_DATA_CHANNEL_SIZE = 256
EXCITATION_WAVELENGTH = 0
EXCITATION_BANDWIDTH = 0
EMISSION_WAVELENGTH = 0
EMISSION_BANDWIDTH = 0
OPTIMAL_HISTOGRAM_MINVAL = 0
OPTIMAL_HISTOGRAM_MAXVAL = 1
BRIGHTNESS = 78
CONTRAST = 71
GAMMA = 1
MODIFIED_COLOR_R = 255
MODIFIED_COLOR_G = 0
MODIFIED_COLOR_B = 0
[LAYER_2_SECTION]
EXTENDED_FOCUS_LEVEL = -1
ZERO_FOCUS_LEVEL = 0
LAST_Z_STACKED_ZOOM_LEVEL = 9
[LAYER_2_LEVEL_0_SECTION]
OFFSET_IN_MICROMETERS = 0
[LAYER_0_SECTION]
SHARPENED = 16
[NONHIERLAYER_0_LEVEL_0_SECTION]
SCANMAP_IMAGE_TYPE = PNG
SCANMAP_IMAGE_WIDTH = 38
SCANMAP_IMAGE_HEIGHT = 99
[NONHIERLAYER_0_LEVEL_5_SECTION]
STAGEPOSMAP_IMAGE_TYPE = PNG
STAGEPOSMAP_IMAGE_WIDTH = 38
STAGEPOSMAP_IMAGE_HEIGHT = 99
[NONHIERLAYER_0_LEVEL_2_SECTION]
THUMBNAIL_IMAGE_TYPE = JPEG
THUMBNAIL_IMAGE_WIDTH = 1594
THUMBNAIL_IMAGE_HEIGHT = 3412
[NONHIERLAYER_0_LEVEL_3_SECTION]
BARCODE_IMAGE_TYPE = JPEG
BARCODE_IMAGE_WIDTH = 1601
BARCODE_IMAGE_HEIGHT = 1301
[NONHIERLAYER_0_SECTION]
SCANNER_HARDWARE_VERSION = Pannoramic MIDI
SCANNER_SOFTWARE_VERSION = 1.23.1.71684
SCANNER_CAMERA_TYPE = Point Grey GS3-U3-51S5M-C
SCANNER_HARDWARE_ID = PMIDI-049409
OBJECT_GUIDE_HYSTERESIS_X = 62
OBJECT_GUIDE_HYSTERESIS_Y = 62
AVEGARE_IMAGE_OVERLAP_X_IN_PIXELS = 125.217391304348
AVEGARE_IMAGE_OVERLAP_Y_IN_PIXELS = 125.217391304348
CAMERA_ROTATION = -5.59553948148667E-02
SCANNING_TIME_IN_SEC = 255
SCANNED_FOV_COUNT = 1005
[NONHIERLAYER_1_SECTION]
DATA_FORMAT_VERSION = 258
[NONHIERLAYER_2_LEVEL_0_SECTION]
COMPRESSSED_STITCHING_VERSION = 1
COMPRESSSED_STITCHING_TABLE_WIDTH = 38
COMPRESSSED_STITCHING_TABLE_HEIGHT = 99
COMPRESSSED_STITCHING_ORIG_CAMERA_TILE_WIDTH = 2448
COMPRESSSED_STITCHING_ORIG_CAMERA_TILE_HEIGHT = 2048
COMPRESSED_STITCHING_ORIG_CAMERA_TILE_OVERLAP_X = 124
COMPRESSED_STITCHING_ORIG_CAMERA_TILE_OVERLAP_Y = 124
COMPRESSED_STITCHING_ORIG_SLIDE_SCANNED_AREA_IN_PIXELS__LEFT = 31944
COMPRESSED_STITCHING_ORIG_SLIDE_SCANNED_AREA_IN_PIXELS__TOP = 104258
COMPRESSED_STITCHING_ORIG_SLIDE_SCANNED_AREA_IN_PIXELS__RIGHT = 73375
COMPRESSED_STITCHING_ORIG_SLIDE_SCANNED_AREA_IN_PIXELS__BOTTOM = 151819
[NONHIERLAYER_3_SECTION]
VIMSLIDE_HISTOGRAM_DATA_CHANNEL_NUM = 3
VIMSLIDE_HISTOGRAM_DATA_FORMAT_VERSION = 257
VIMSLIDE_HISTOGRAM_DATA_CHANNEL_SIZE = 256
[NONHIERLAYER_0_LEVEL_4_SECTION]
PREVIEW_IMAGE_TYPE = JPEG
PREVIEW_IMAGE_WIDTH = 690
PREVIEW_IMAGE_HEIGHT = 1488
